# Supplementary material for: A neural circuit for context-dependent multimodal signaling in Drosophila
Source: Nat Commun. 2025 Oct 27;16:9472. doi: 10.1038/s41467-025-64907-9 (PMC12559195; doi:10.1038/s41467-025-64907-9)
Supplement: Supplementary file 4 — Source Data [file 41467_2025_64907_MOESM4_ESM.xlsx]

## Sheet: Fig1D
experiments	ipi [ms]	type
localhost-20210323_120924	25.3729	pulse
localhost-20210323_120924	31.4141	pulse
localhost-20210323_120924	36.2471	pulse
localhost-20210323_120924	1471.38	pulse
localhost-20210323_120924	30.6138	pulse
localhost-20210323_120924	43.5038	pulse
localhost-20210323_120924	45.115	pulse
localhost-20210323_120924	41.8925	pulse
localhost-20210323_120924	41.8925	pulse
localhost-20210323_120924	38.67	pulse
localhost-20210323_120924	53.1713	pulse
localhost-20210323_120924	712.858	pulse
localhost-20210323_120924	46.7232	pulse
localhost-20210323_120924	20.1393	pulse
localhost-20210323_120924	33.8341	pulse
localhost-20210323_120924	35.0108	pulse
localhost-20210323_120924	36.5977	pulse
localhost-20210323_120924	40.9977	pulse
localhost-20210323_120924	36.8979	pulse
localhost-20210323_120924	36.3979	pulse
localhost-20210323_120924	50.1971	pulse
localhost-20210323_120924	40.098	pulse
localhost-20210323_120924	38.9977	pulse
localhost-20210323_120924	39.0978	pulse
localhost-20210323_120924	39.9978	pulse
localhost-20210323_120924	35.598	pulse
localhost-20210323_120924	41.0976	pulse
localhost-20210323_120924	35.4979	pulse
localhost-20210323_120924	43.3977	pulse
localhost-20210323_120924	37.0979	pulse
localhost-20210323_120924	40.6976	pulse
localhost-20210323_120924	39.7978	pulse
localhost-20210323_120924	43.2975	pulse
localhost-20210323_120924	56.3967	pulse
localhost-20210323_120924	41.5978	pulse
localhost-20210323_120924	62.0964	pulse
localhost-20210323_120924	42.0976	pulse
localhost-20210323_120924	36.298	pulse
localhost-20210323_120924	36.4981	pulse
localhost-20210323_120924	36.6979	pulse
localhost-20210323_120924	36.6144	pulse
localhost-20210323_120924	36.916	pulse
localhost-20210323_120924	34.2152	pulse
localhost-20210323_120924	34.615	pulse
localhost-20210323_120924	35.3158	pulse
localhost-20210323_120924	35.6154	pulse
localhost-20210323_120924	37.3166	pulse
localhost-20210323_120924	34.1148	pulse
localhost-20210323_120924	38.517	pulse
localhost-20210323_120924	734.979	pulse
localhost-20210323_120924	29.8103	pulse
localhost-20210323_120924	41.0899	pulse
localhost-20210323_120924	32.2273	pulse
localhost-20210323_120924	46.7296	pulse
localhost-20210323_120924	46.7296	pulse
localhost-20210323_120924	45.1183	pulse
localhost-20210323_120924	9763.65	pulse
localhost-20210323_120924	108.894	pulse
localhost-20210323_120924	56.0968	pulse
localhost-20210323_120924	44.2975	pulse
localhost-20210323_120924	69.8962	pulse
localhost-20210323_120924	108.194	pulse
localhost-20210323_120924	50.5972	pulse
localhost-20210323_120924	51.2969	pulse
localhost-20210323_120924	39.6979	pulse
localhost-20210323_120924	42.1977	pulse
localhost-20210323_120924	38.8978	pulse
localhost-20210323_120924	40.1976	pulse
localhost-20210323_120924	31.0984	pulse
localhost-20210323_120924	31.9982	pulse
localhost-20210323_120924	34.198	pulse
localhost-20210323_120924	32.2981	pulse
localhost-20210323_120924	35.4981	pulse
localhost-20210323_120924	34.698	pulse
localhost-20210323_120924	36.6979	pulse
localhost-20210323_120924	36.505	pulse
localhost-20210323_120924	40.2764	pulse
localhost-20210323_120924	40.2764	pulse
localhost-20210323_120924	279.821	pulse
localhost-20210323_120924	28.9975	pulse
localhost-20210323_120924	34.2332	pulse
localhost-20210323_120924	38.6633	pulse
localhost-20210323_120924	29.803	pulse
localhost-20210323_120924	26.9838	pulse
localhost-20210323_120924	43.4962	pulse
localhost-20210323_120924	33.4277	pulse
localhost-20210323_120924	28.9975	pulse
localhost-20210323_120924	23.7618	pulse
localhost-20210323_120924	34.2332	pulse
localhost-20210323_120924	28.5948	pulse
localhost-20210323_120924	76.5212	pulse
localhost-20210323_120924	25.7756	pulse
localhost-20210323_120924	29.803	pulse
localhost-20210323_120924	31.414	pulse
localhost-20210323_120924	54.1355	pulse
localhost-20210323_120924	39.8715	pulse
localhost-20210323_120924	55.5785	pulse
localhost-20210323_120924	78.9392	pulse
localhost-20210323_120924	32.2211	pulse
localhost-20210323_120924	32.2211	pulse
localhost-20210323_120924	9121.7	pulse
localhost-20210323_120924	56.7656	pulse
localhost-20210323_120924	47.6975	pulse
localhost-20210323_120924	37.5979	pulse
localhost-20210323_120924	32.0981	pulse
localhost-20210323_120924	37.1981	pulse
localhost-20210323_120924	32.6982	pulse
localhost-20210323_120924	33.5982	pulse
localhost-20210323_120924	42.0001	pulse
localhost-20210323_120924	36.8473	pulse
localhost-20210323_120924	22.0367	pulse
localhost-20210323_120924	256.858	pulse
localhost-20210323_120924	39.6662	pulse
localhost-20210323_120924	60.0027	pulse
localhost-20210323_120924	66.648	pulse
localhost-20210323_120924	36.2487	pulse
localhost-20210323_120924	33.0266	pulse
localhost-20210323_120924	33.8321	pulse
localhost-20210323_120924	27.3879	pulse
localhost-20210323_120924	69.0538	pulse
localhost-20210323_120924	29.6934	pulse
localhost-20210323_120924	30.4986	pulse
localhost-20210323_120924	32.1091	pulse
localhost-20210323_120924	35.934	pulse
localhost-20210323_120924	328.354	pulse
localhost-20210323_120924	37.5445	pulse
localhost-20210323_120924	25.7678	pulse
localhost-20210323_120924	38.853	pulse
localhost-20210323_120924	35.6321	pulse
localhost-20210323_120924	977.797	pulse
localhost-20210323_120924	34.6414	pulse
localhost-20210323_120924	26.988	pulse
localhost-20210323_120924	45.92	pulse
localhost-20210323_120924	21.8216	pulse
localhost-20210323_120924	31.9018	pulse
localhost-20210323_120924	30.1135	pulse
localhost-20210323_120924	31.6138	pulse
localhost-20210323_120924	37.6167	pulse
localhost-20210323_120924	51.2226	pulse
localhost-20210323_120924	37.4165	pulse
localhost-20210323_120924	55.5246	pulse
localhost-20210323_120924	56.525	pulse
localhost-20210323_120924	31.714	pulse
localhost-20210323_120924	9401.99	pulse
localhost-20210323_120924	41.8873	pulse
localhost-20210323_120924	34.6376	pulse
localhost-20210323_120924	46.7205	pulse
localhost-20210323_120924	40.2763	pulse
localhost-20210323_120924	44.3039	pulse
localhost-20210323_120924	10774.7	pulse
localhost-20210323_120924	45.9983	pulse
localhost-20210323_120924	44.2986	pulse
localhost-20210323_120924	70.1973	pulse
localhost-20210323_120924	59.098	pulse
localhost-20210323_120924	43.4985	pulse
localhost-20210323_120924	545.656	pulse
localhost-20210323_120924	40.9992	pulse
localhost-20210323_120924	37.6973	pulse
localhost-20210323_120924	37.097	pulse
localhost-20210323_120924	33.6976	pulse
localhost-20210323_120924	52.2959	pulse
localhost-20210323_120924	35.8973	pulse
localhost-20210323_120924	33.6974	pulse
localhost-20210323_120924	31.4977	pulse
localhost-20210323_120924	33.2975	pulse
localhost-20210323_120924	30.8976	pulse
localhost-20210323_120924	33.7973	pulse
localhost-20210323_120924	36.1972	pulse
localhost-20210323_120924	48.1444	pulse
localhost-20210323_120924	25.6658	pulse
localhost-20210323_120924	35.4852	pulse
localhost-20210323_120924	29.1991	pulse
localhost-20210323_120924	33.0992	pulse
localhost-20210323_120924	38.5988	pulse
localhost-20210323_120924	7684.56	pulse
localhost-20210323_120924	45.2974	pulse
localhost-20210323_120924	32.6984	pulse
localhost-20210323_120924	47.1973	pulse
localhost-20210323_120924	38.7979	pulse
localhost-20210323_120924	202.688	pulse
localhost-20210323_120924	46.4973	pulse
localhost-20210323_120924	37.2977	pulse
localhost-20210323_120924	35.898	pulse
localhost-20210323_120924	45.2974	pulse
localhost-20210323_120924	50.3972	pulse
localhost-20210323_120924	35.9981	pulse
localhost-20210323_120924	37.4978	pulse
localhost-20210323_120924	37.4978	pulse
localhost-20210323_120924	33.1981	pulse
localhost-20210323_120924	31.4982	pulse
localhost-20210323_120924	58.4967	pulse
localhost-20210323_120924	36.6692	pulse
localhost-20210323_120924	31.4139	pulse
localhost-20210323_120924	34.6359	pulse
localhost-20210323_120924	33.0249	pulse
localhost-20210323_120924	34.2331	pulse
localhost-20210323_120924	37.4551	pulse
localhost-20210323_120924	35.0386	pulse
localhost-20210323_120924	37.4551	pulse
localhost-20210323_120924	722.052	pulse
localhost-20210323_120924	46.5121	pulse
localhost-20210323_120924	42.8878	pulse
localhost-20210323_120924	43.0892	pulse
localhost-20210323_120924	6670.56	pulse
localhost-20210323_120924	49.9197	pulse
localhost-20210323_120924	44.2842	pulse
localhost-20210323_120924	46.9149	pulse
localhost-20210323_120924	39.0622	pulse
localhost-20210323_120924	764.193	pulse
localhost-20210323_120924	33.1012	pulse
localhost-20210323_120924	31.4461	pulse
localhost-20210323_120924	29.7911	pulse
localhost-20210323_120924	33.1012	pulse
localhost-20210323_120924	36.6529	pulse
localhost-20210323_120924	29.2001	pulse
localhost-20210323_120924	33.4607	pulse
localhost-20210323_120924	28.1835	pulse
localhost-20210323_120924	39.421	pulse
localhost-20210323_120924	37.8607	pulse
localhost-20210323_120924	33.5495	pulse
localhost-20210323_120924	33.1012	pulse
localhost-20210323_120924	34.7562	pulse
localhost-20210323_120924	46.3416	pulse
localhost-20210323_120924	31.4461	pulse
localhost-20210323_120924	648.869	pulse
localhost-20210323_120924	24.5746	pulse
localhost-20210323_120924	37.0633	pulse
localhost-20210323_120924	34.2602	pulse
localhost-20210323_120924	32.0078	pulse
localhost-20210323_120924	35.1155	pulse
localhost-20210323_120924	33.0168	pulse
localhost-20210323_120924	46.6183	pulse
localhost-20210323_120924	56.4249	pulse
localhost-20210323_120924	68.0299	pulse
localhost-20210323_120924	70.3175	pulse
localhost-20210323_120924	63.8964	pulse
localhost-20210323_120924	35.2981	pulse
localhost-20210323_120924	26.2985	pulse
localhost-20210323_120924	1072.22	pulse
localhost-20210323_120924	67.258	pulse
localhost-20210323_120924	53.9675	pulse
localhost-20210323_120924	132.478	pulse
localhost-20210323_120924	47.5236	pulse
localhost-20210323_120924	117.198	pulse
localhost-20210323_120924	10993	pulse
localhost-20210323_120924	37.7992	pulse
localhost-20210323_120924	39.4636	pulse
localhost-20210323_120924	46.9973	pulse
localhost-20210323_120924	34.0979	pulse
localhost-20210323_120924	42.3977	pulse
localhost-20210323_120924	52.7968	pulse
localhost-20210323_120924	152.491	pulse
localhost-20210323_120924	28.4984	pulse
localhost-20210323_120924	29.2985	pulse
localhost-20210323_120924	34.198	pulse
localhost-20210323_120924	41.0976	pulse
localhost-20210323_120924	42.378	pulse
localhost-20210323_120924	352.648	pulse
localhost-20210323_120924	37.0584	pulse
localhost-20210323_120924	30.6134	pulse
localhost-20210323_120924	35.3098	pulse
localhost-20210323_120924	30.2057	pulse
localhost-20210323_120924	38.2606	pulse
localhost-20210323_120924	33.8304	pulse
localhost-20210323_120924	39.4688	pulse
localhost-20210323_120924	50.3471	pulse
localhost-20210323_120924	64.2311	pulse
localhost-20210323_120924	30.4041	pulse
localhost-20210323_120924	57.9747	pulse
localhost-20210323_120924	31.0112	pulse
localhost-20210323_120924	37.0524	pulse
localhost-20210323_120924	29.4002	pulse
localhost-20210323_120924	33.0249	pulse
localhost-20210323_120924	34.6359	pulse
localhost-20210323_120924	34.2332	pulse
localhost-20210323_120924	7003.96	pulse
localhost-20210323_120924	62.9966	pulse
localhost-20210323_120924	135.093	pulse
localhost-20210323_120924	41.0976	pulse
localhost-20210323_120924	46.8974	pulse
localhost-20210323_120924	54.697	pulse
localhost-20210323_120924	129.593	pulse
localhost-20210323_120924	49.2973	pulse
localhost-20210323_120924	49.0973	pulse
localhost-20210323_120924	490.373	pulse
localhost-20210323_120924	31.8983	pulse
localhost-20210323_120924	36.1979	pulse
localhost-20210323_120924	30.7984	pulse
localhost-20210323_120924	34.9979	pulse
localhost-20210323_120924	99.6943	pulse
localhost-20210323_120924	32.5983	pulse
localhost-20210323_120924	29.7983	pulse
localhost-20210323_120924	30.0984	pulse
localhost-20210323_120924	31.9982	pulse
localhost-20210323_120924	30.0982	pulse
localhost-20210323_120924	30.4513	pulse
localhost-20210323_120924	34.6359	pulse
localhost-20210323_120924	33.0249	pulse
localhost-20210323_120924	39.4688	pulse
localhost-20210323_120924	6215.96	pulse
localhost-20210323_120924	28.4984	pulse
localhost-20210323_120924	28.9984	pulse
localhost-20210323_120924	34.9979	pulse
localhost-20210323_120924	32.8982	pulse
localhost-20210323_120924	423.177	pulse
localhost-20210323_120924	36.7978	pulse
localhost-20210323_120924	31.7984	pulse
localhost-20210323_120924	31.7981	pulse
localhost-20210323_120924	34.4982	pulse
localhost-20210323_120924	32.3982	pulse
localhost-20210323_120924	31.8983	pulse
localhost-20210323_120924	32.7981	pulse
localhost-20210323_120924	33.3982	pulse
localhost-20210323_120924	34.4982	pulse
localhost-20210323_120924	33.6981	pulse
localhost-20210323_120924	31.5983	pulse
localhost-20210323_120924	33.9357	pulse
localhost-20210323_120924	37.8597	pulse
localhost-20210323_120924	35.4432	pulse
localhost-20210323_120924	37.8597	pulse
localhost-20210323_120924	8441.72	pulse
localhost-20210323_120924	32.2194	pulse
localhost-20210323_120924	31.0112	pulse
localhost-20210323_120924	33.8304	pulse
localhost-20210323_120924	36.2469	pulse
localhost-20210323_120924	36.2469	pulse
localhost-20210323_120924	31.0112	pulse
localhost-20210323_120924	39.0661	pulse
localhost-20210323_120924	28.5948	pulse
localhost-20210323_120924	35.4414	pulse
localhost-20210323_120924	37.8578	pulse
localhost-20210323_120924	48.3292	pulse
localhost-20210323_120924	644.278	pulse
localhost-20210323_120924	40.8661	pulse
localhost-20210323_120924	31.6058	pulse
localhost-20210323_120924	36.9405	pulse
localhost-20210323_120924	1537.74	pulse
localhost-20210323_120924	40.0627	pulse
localhost-20210323_120924	62.1958	pulse
localhost-20210323_120924	38.7974	pulse
localhost-20210323_120924	34.0977	pulse
localhost-20210323_120924	35.2976	pulse
localhost-20210323_120924	38.6975	pulse
localhost-20210323_120924	34.9977	pulse
localhost-20210323_120924	33.5977	pulse
localhost-20210323_120924	33.7977	pulse
localhost-20210323_120924	33.2975	pulse
localhost-20210323_120924	34.4977	pulse
localhost-20210323_120924	31.7979	pulse
localhost-20210323_120924	42.5971	pulse
localhost-20210323_120924	32.9978	pulse
localhost-20210323_120924	3626.19	pulse
localhost-20210323_120924	28.197	pulse
localhost-20210323_120924	29.0026	pulse
localhost-20210323_120924	31.4195	pulse
localhost-20210323_120924	33.0308	pulse
localhost-20210323_120924	55.5884	pulse
localhost-20210323_120924	34.642	pulse
localhost-20210323_120924	48.3377	pulse
localhost-20210323_120924	1262.13	pulse
localhost-20210323_120924	34.6374	pulse
localhost-20210323_120924	32.2208	pulse
localhost-20210323_120924	36.2484	pulse
localhost-20210323_120924	34.6374	pulse
localhost-20210323_120924	31.4153	pulse
localhost-20210323_120924	29.8042	pulse
localhost-20210323_120924	35.4429	pulse
localhost-20210323_120924	33.0263	pulse
localhost-20210323_120924	32.2208	pulse
localhost-20210323_120924	29.8042	pulse
localhost-20210323_120924	42.6926	pulse
localhost-20210323_120924	28.9987	pulse
localhost-20210323_120924	27.3877	pulse
localhost-20210323_120924	20.9435	pulse
localhost-20210323_120924	482.975	pulse
localhost-20210323_120924	40.2693	pulse
localhost-20210323_120924	35.437	pulse
localhost-20210323_120924	31.41	pulse
localhost-20210323_120924	38.2558	pulse
localhost-20210323_120924	43.8935	pulse
localhost-20210323_120924	292.326	pulse
localhost-20210323_120924	41.8899	pulse
localhost-20210323_120924	29.0007	pulse
localhost-20210323_120924	32.223	pulse
localhost-20210323_120924	40.2787	pulse
localhost-20210323_120924	58.0014	pulse
localhost-20210323_120924	35.4453	pulse
localhost-20210323_120924	37.0564	pulse
localhost-20210323_120924	767.59	pulse
localhost-20210323_120924	35.4435	pulse
localhost-20210323_120924	45.5127	pulse
localhost-20210323_120924	35.4435	pulse
localhost-20210323_120924	33.1839	pulse
localhost-20210323_120924	34.0981	pulse
localhost-20210323_120924	31.7984	pulse
localhost-20210323_120924	35.4981	pulse
localhost-20210323_120924	35.198	pulse
localhost-20210323_120924	32.1982	pulse
localhost-20210323_120924	33.5982	pulse
localhost-20210323_120924	32.2983	pulse
localhost-20210323_120924	34.2979	pulse
localhost-20210323_120924	33.8981	pulse
localhost-20210323_120924	33.7982	pulse
localhost-20210323_120924	7989.65	pulse
localhost-20210323_120924	35.898	pulse
localhost-20210323_120924	29.2985	pulse
localhost-20210323_120924	34.698	pulse
localhost-20210323_120924	34.198	pulse
localhost-20210323_120924	36.298	pulse
localhost-20210323_120924	3399.31	pulse
localhost-20210323_120924	36.098	pulse
localhost-20210323_120924	37.7979	pulse
localhost-20210323_120924	26.1984	pulse
localhost-20210323_120924	34.9982	pulse
localhost-20210323_120924	35.4979	pulse
localhost-20210323_120924	36.4981	pulse
localhost-20210323_120924	43.6976	pulse
localhost-20210323_120924	37.298	pulse
localhost-20210323_120924	34.5979	pulse
localhost-20210323_120924	67.3964	pulse
localhost-20210323_120924	36.9978	pulse
localhost-20210323_120924	39.4979	pulse
localhost-20210323_120924	8910.08	pulse
localhost-20210323_120924	38.67	pulse
localhost-20210323_120924	27.3913	pulse
localhost-20210323_120924	45.1151	pulse
localhost-20210323_120924	40.2813	pulse
localhost-20210323_120924	41.8925	pulse
localhost-20210323_120924	56.3938	pulse
localhost-20210323_120924	1090.82	pulse
localhost-20210323_120924	32.225	pulse
localhost-20210323_120924	41.8925	pulse
localhost-20210323_120924	41.8925	pulse
localhost-20210323_120924	62.8388	pulse
localhost-20210323_120924	48.3376	pulse
localhost-20210323_120924	41.8925	pulse
localhost-20210323_120924	37.0588	pulse
localhost-20210323_120924	1407.17	pulse
localhost-20210323_120924	42.6957	pulse
localhost-20210323_120924	33.8343	pulse
localhost-20210323_120924	38.6678	pulse
localhost-20210323_120924	37.8622	pulse
localhost-20210323_120924	36.2511	pulse
localhost-20210323_120924	29.8064	pulse
localhost-20210323_120924	470.009	pulse
localhost-20210323_120924	33.5982	pulse
localhost-20210323_120924	32.5983	pulse
localhost-20210323_120924	32.4981	pulse
localhost-20210323_120924	35.898	pulse
localhost-20210323_120924	35.7981	pulse
localhost-20210323_120924	35.6982	pulse
localhost-20210323_120924	39.9976	pulse
localhost-20210323_120924	41.5978	pulse
localhost-20210323_120924	37.298	pulse
localhost-20210323_120924	36.598	pulse
localhost-20210323_120924	36.4978	pulse
localhost-20210323_120924	39.0978	pulse
localhost-20210323_120924	42.9976	pulse
localhost-20210323_120924	37.1981	pulse
localhost-20210323_120924	47.2972	pulse
localhost-20210323_120924	37.3979	pulse
localhost-20210323_120924	40.0977	pulse
localhost-20210323_120924	59.9966	pulse
localhost-20210323_120924	54.9787	pulse
localhost-20210323_120924	49.9426	pulse
localhost-20210323_120924	2311.91	pulse
localhost-20210323_120924	37.8597	pulse
localhost-20210323_120924	32.2211	pulse
localhost-20210323_120924	32.2211	pulse
localhost-20210323_120924	36.2487	pulse
localhost-20210323_120924	37.8597	pulse
localhost-20210323_120924	38.6653	pulse
localhost-20210323_120924	47.5261	pulse
localhost-20210323_120924	2647.72	pulse
localhost-20210323_120924	46.2185	pulse
localhost-20210323_120924	22.9541	pulse
localhost-20210323_120924	33.0216	pulse
localhost-20210323_120924	30.8068	pulse
localhost-20210323_120924	30.0014	pulse
localhost-20210323_120924	67.7342	pulse
localhost-20210323_120924	29.3894	pulse
localhost-20210323_120924	31.9982	pulse
localhost-20210323_120924	31.646	pulse
localhost-20210323_120924	29.0509	pulse
localhost-20210323_120924	32.0981	pulse
localhost-20210323_120924	31.2984	pulse
localhost-20210323_120924	32.7981	pulse
localhost-20210323_120924	30.4983	pulse
localhost-20210323_120924	30.8983	pulse
localhost-20210323_120924	34.3981	pulse
localhost-20210323_120924	30.7982	pulse
localhost-20210323_120924	37.7979	pulse
localhost-20210323_120924	29.4983	pulse
localhost-20210323_120924	3913.18	pulse
localhost-20210323_120924	60.426	pulse
localhost-20210323_120924	42.701	pulse
localhost-20210323_120924	56.3976	pulse
localhost-20210323_120924	912.165	pulse
localhost-20210323_120924	33.6102	pulse
localhost-20210323_120924	34.0128	pulse
localhost-20210323_120924	31.3123	pulse
localhost-20210323_120924	38.8416	pulse
localhost-20210323_120924	31.5965	pulse
localhost-20210323_120924	35.6835	pulse
localhost-20210323_120924	30.4832	pulse
localhost-20210323_120924	33.7813	pulse
localhost-20210323_120924	29.3839	pulse
localhost-20210323_120924	34.781	pulse
localhost-20210323_120924	30.0834	pulse
localhost-20210323_120924	32.1822	pulse
localhost-20210323_120924	34.281	pulse
localhost-20210323_120924	26.9291	pulse
localhost-20210323_120924	9627.4	pulse
localhost-20210323_120924	22.9573	pulse
localhost-20210323_120924	20.5407	pulse
localhost-20210323_120924	24.1655	pulse
localhost-20210323_120924	36.6511	pulse
localhost-20210323_120924	34.6373	pulse
localhost-20210323_120924	1350.48	pulse
localhost-20210323_120924	31.1983	pulse
localhost-20210323_120924	26.6984	pulse
localhost-20210323_120924	28.8985	pulse
localhost-20210323_120924	31.7981	pulse
localhost-20210323_120924	35.2979	pulse
localhost-20210323_120924	33.5982	pulse
localhost-20210323_120924	37.1978	pulse
localhost-20210323_120924	40.6976	pulse
localhost-20210323_120924	40.3979	pulse
localhost-20210323_120924	276.584	pulse
localhost-20210323_120924	36.1295	pulse
localhost-20210323_120924	37.25	pulse
localhost-20210323_120924	35.2365	pulse
localhost-20210323_120924	46.5121	pulse
localhost-20210323_120924	32.2162	pulse
localhost-20210323_120924	35.1431	pulse
localhost-20210323_120924	33.0982	pulse
localhost-20210323_120924	31.2982	pulse
localhost-20210323_120924	31.2984	pulse
localhost-20210323_120924	31.6706	pulse
localhost-20210323_120924	28.326	pulse
localhost-20210323_120924	9159.98	pulse
localhost-20210323_120924	24.1658	pulse
localhost-20210323_120924	28.1934	pulse
localhost-20210323_120924	33.0266	pulse
localhost-20210323_120924	29.8045	pulse
localhost-20210323_120924	27.3879	pulse
localhost-20210323_120924	43.4984	pulse
localhost-20210323_120924	39.4708	pulse
localhost-20210323_120924	12217.6	pulse
localhost-20210323_120924	38.1989	pulse
localhost-20210323_120924	30.4962	pulse
localhost-20210323_120924	31.0089	pulse
localhost-20210323_120924	305.877	pulse
localhost-20210323_120924	29.5992	pulse
localhost-20210323_120924	64.0309	pulse
localhost-20210323_120924	41.4791	pulse
localhost-20210323_120924	36.2439	pulse
localhost-20210323_120924	38.2575	pulse
localhost-20210323_120924	2148.45	pulse
localhost-20210323_120924	29.8984	pulse
localhost-20210323_120924	37.4982	pulse
localhost-20210323_120924	34.5984	pulse
localhost-20210323_120924	39.9981	pulse
localhost-20210323_120924	55.0846	pulse
localhost-20210323_120924	374.518	pulse
localhost-20210323_120924	31.1133	pulse
localhost-20210323_120924	53.2688	pulse
localhost-20210323_120924	54.883	pulse
localhost-20210323_120924	51.6546	pulse
localhost-20210323_120924	28.182	pulse
localhost-20210323_120924	45.1091	pulse
localhost-20210323_120924	75.7189	pulse
localhost-20210323_120924	57.9975	pulse
localhost-20210323_120924	40.276	pulse
localhost-20210323_120924	830.033	pulse
localhost-20210323_120924	30.4632	pulse
localhost-20210323_120924	30.1981	pulse
localhost-20210323_120924	30.798	pulse
localhost-20210323_120924	34.698	pulse
localhost-20210323_120924	29.8982	pulse
localhost-20210323_120924	33.1984	pulse
localhost-20210323_120924	32.7981	pulse
localhost-20210323_120924	33.0982	pulse
localhost-20210323_120924	31.8983	pulse
localhost-20210323_120924	32.0981	pulse
localhost-20210323_120924	36.4981	pulse
localhost-20210323_120924	157.891	pulse
localhost-20210323_120924	1680.77	pulse
localhost-20210323_120924	31.8167	pulse
localhost-20210323_120924	33.8304	pulse
localhost-20210323_120924	31.0112	pulse
localhost-20210323_120924	246.572	pulse
localhost-20210323_120924	30.6123	pulse
localhost-20210323_120924	31.4179	pulse
localhost-20210323_120924	36.2514	pulse
localhost-20210323_120924	533.573	pulse
localhost-20210323_120924	37.0667	pulse
localhost-20210323_120924	39.887	pulse
localhost-20210323_120924	31.829	pulse
localhost-20210323_120924	38.2754	pulse
localhost-20210323_120924	436.261	pulse
localhost-20210323_120924	75.7288	pulse
localhost-20210323_120924	38.67	pulse
localhost-20210323_120924	27.3913	pulse
localhost-20210323_120924	53.1713	pulse
localhost-20210323_120924	33.8363	pulse
localhost-20210323_120924	277.135	pulse
localhost-20210323_120924	59.6163	pulse
localhost-20210323_120924	58.0051	pulse
localhost-20210323_120924	38.67	pulse
localhost-20210323_120924	32.225	pulse
localhost-20210323_120924	37.0588	pulse
localhost-20210323_120924	33.8363	pulse
localhost-20210323_120924	9696.45	pulse
localhost-20210323_120924	32.6222	pulse
localhost-20210323_120924	28.192	pulse
localhost-20210323_120924	38.2606	pulse
localhost-20210323_120924	37.4551	pulse
localhost-20210323_120924	40.2743	pulse
localhost-20210323_120924	49.1346	pulse
localhost-20210323_120924	438.958	pulse
localhost-20210323_120924	34.6433	pulse
localhost-20210323_120924	52.3513	pulse
localhost-20210323_120924	38.2567	pulse
localhost-20210323_120924	39.4649	pulse
localhost-20210323_120924	319.345	pulse
localhost-20210323_120924	36.8352	pulse
localhost-20210323_120924	33.5982	pulse
localhost-20210323_120924	35.398	pulse
localhost-20210323_120924	38.1978	pulse
localhost-20210323_120924	36.598	pulse
localhost-20210323_120924	35.0981	pulse
localhost-20210323_120924	49.3972	pulse
localhost-20210323_120924	4316.59	pulse
localhost-20210323_120924	33.4276	pulse
localhost-20210323_120924	27.9861	pulse
localhost-20210323_120924	33.4495	pulse
localhost-20210323_120924	31.6982	pulse
localhost-20210323_120924	31.0981	pulse
localhost-20210323_120924	32.5983	pulse
localhost-20210323_120924	30.3984	pulse
localhost-20210323_120924	29.3982	pulse
localhost-20210323_120924	31.6374	pulse
localhost-20210323_120924	27.4594	pulse
localhost-20210323_120924	31.5981	pulse
localhost-20210323_120924	1458.04	pulse
localhost-20210323_120924	40.2743	pulse
localhost-20210323_120924	39.8965	pulse
localhost-20210323_120924	38.2979	pulse
localhost-20210323_120924	38.4064	pulse
localhost-20210323_120924	46.7889	pulse
localhost-20210323_120924	522.171	pulse
localhost-20210323_120924	32.6189	pulse
localhost-20210323_120924	38.6594	pulse
localhost-20210323_120924	35.6392	pulse
localhost-20210323_120924	31.4108	pulse
localhost-20210323_120924	24.9675	pulse
localhost-20210323_120924	29.1959	pulse
localhost-20210323_120924	520.33	pulse
localhost-20210323_120924	31.0112	pulse
localhost-20210323_120924	31.8225	pulse
localhost-20210323_120924	30.0984	pulse
localhost-20210323_120924	29.0983	pulse
localhost-20210323_120924	32.6982	pulse
localhost-20210323_120924	31.2982	pulse
localhost-20210323_120924	34.0981	pulse
localhost-20210323_120924	35.9979	pulse
localhost-20210323_120924	119.893	pulse
localhost-20210323_120924	6966.67	pulse
localhost-20210323_120924	46.7205	pulse
localhost-20210323_120924	37.8597	pulse
localhost-20210323_120924	48.3315	pulse
localhost-20210323_120924	37.8597	pulse
localhost-20210323_120924	481.439	pulse
localhost-20210323_120924	39.8676	pulse
localhost-20210323_120924	36.8473	pulse
localhost-20210323_120924	5972.37	pulse
localhost-20210323_120924	28.1914	pulse
localhost-20210323_120924	34.2324	pulse
localhost-20210323_120924	36.6488	pulse
localhost-20210323_120924	31.816	pulse
localhost-20210323_120924	33.0242	pulse
localhost-20210323_120924	36.6488	pulse
localhost-20210323_120924	37.1992	pulse
localhost-20210323_120924	33.2973	pulse
localhost-20210323_120924	33.0973	pulse
localhost-20210323_120924	35.7971	pulse
localhost-20210323_120924	31.6973	pulse
localhost-20210323_120924	33.3972	pulse
localhost-20210323_120924	28.9977	pulse
localhost-20210323_120924	32.0973	pulse
localhost-20210323_120924	35.697	pulse
localhost-20210323_120924	25.5978	pulse
localhost-20210323_120924	34.3971	pulse
localhost-20210323_120924	41.2427	pulse
localhost-20210323_120924	47.3163	pulse
localhost-20210323_120924	36.0409	pulse
localhost-20210323_120924	258.83	pulse
localhost-20210323_120924	28.9989	pulse
localhost-20210323_120924	32.221	pulse
localhost-20210323_120924	35.4431	pulse
localhost-20210323_120924	13947.6	pulse
localhost-20210323_120924	40.6976	pulse
localhost-20210323_120924	35.598	pulse
localhost-20210323_120924	31.5981	pulse
localhost-20210323_120924	289.284	pulse
localhost-20210323_120924	29.0983	pulse
localhost-20210323_120924	36.6979	pulse
localhost-20210323_120924	32.2981	pulse
localhost-20210323_120924	30.9982	pulse
localhost-20210323_120924	29.5982	pulse
localhost-20210323_120924	32.9981	pulse
localhost-20210323_120924	31.9982	pulse
localhost-20210323_120924	37.498	pulse
localhost-20210323_120924	76.9956	pulse
localhost-20210323_120924	26.4983	pulse
localhost-20210323_120924	29.2983	pulse
localhost-20210323_120924	30.5984	pulse
localhost-20210323_120924	34.198	pulse
localhost-20210323_120924	32.6982	pulse
localhost-20210323_120924	31.898	pulse
localhost-20210323_120924	32.6984	pulse
localhost-20210323_120924	32.2981	pulse
localhost-20210323_120924	29.7985	pulse
localhost-20210323_120924	33.798	pulse
localhost-20210323_120924	32.0983	pulse
localhost-20210323_120924	37.498	pulse
localhost-20210323_120924	31.5981	pulse
localhost-20210323_120924	31.9984	pulse
localhost-20210323_120924	32.0983	pulse
localhost-20210323_120924	30.9982	pulse
localhost-20210323_120924	32.0983	pulse
localhost-20210323_120924	29.8982	pulse
localhost-20210323_120924	33.6983	pulse
localhost-20210323_120924	29.7983	pulse
localhost-20210323_120924	37.7979	pulse
localhost-20210323_120924	27.3986	pulse
localhost-20210323_120924	67.2963	pulse
localhost-20210323_120924	33.498	pulse
localhost-20210323_120924	52.597	pulse
localhost-20210323_120924	11415.2	pulse
localhost-20210323_120924	41.0818	pulse
localhost-20210323_120924	29.8045	pulse
localhost-20210323_120924	27.3879	pulse
localhost-20210323_120924	37.8597	pulse
localhost-20210323_120924	422.662	pulse
localhost-20210323_120924	35.0386	pulse
localhost-20210323_120924	33.8304	pulse
localhost-20210323_120924	39.0661	pulse
localhost-20210323_120924	35.8441	pulse
localhost-20210323_120924	33.6513	pulse
localhost-20210323_120924	37.5726	pulse
localhost-20210323_120924	33.8981	pulse
localhost-20210323_120924	36.8979	pulse
localhost-20210323_120924	34.9979	pulse
localhost-20210323_120924	38.6977	pulse
localhost-20210323_120924	32.4984	pulse
localhost-20210323_120924	29.2983	pulse
localhost-20210323_120924	33.3982	pulse
localhost-20210323_120924	37.6543	pulse
localhost-20210323_120924	39.1415	pulse
localhost-20210323_120924	35.198	pulse
localhost-20210323_120924	33.5982	pulse
localhost-20210323_120924	35.598	pulse
localhost-20210323_120924	316.368	pulse
localhost-20210323_120924	33.1373	pulse
localhost-20210323_120924	33.427	pulse
localhost-20210323_120924	36.4475	pulse
localhost-20210323_120924	35.0379	pulse
localhost-20210323_120924	39.2666	pulse
localhost-20210323_120924	5303.54	pulse
localhost-20210323_120924	30.2027	pulse
localhost-20210323_120924	28.9946	pulse
localhost-20210323_120924	29.3973	pulse
localhost-20210323_120924	25.9743	pulse
localhost-20210323_120924	32.2162	pulse
localhost-20210323_120924	36.2432	pulse
localhost-20210323_120924	255.33	pulse
localhost-20210323_120924	61.2108	pulse
localhost-20210323_120924	40.5806	pulse
localhost-20210323_120924	30.0013	pulse
localhost-20210323_120924	27.3838	pulse
localhost-20210323_120924	33.223	pulse
localhost-20210323_120924	34.0284	pulse
localhost-20210323_120924	34.6324	pulse
localhost-20210323_120924	37.0486	pulse
localhost-20210323_120924	1131.23	pulse
localhost-20210323_120924	25.7835	pulse
localhost-20210323_120924	27.7979	pulse
localhost-20210323_120924	30.2151	pulse
localhost-20210323_120924	39.0782	pulse
localhost-20210323_120924	31.0208	pulse
localhost-20210323_120924	33.438	pulse
localhost-20210323_120924	54.79	pulse
localhost-20210323_120924	8162.55	pulse
localhost-20210323_120924	28.6984	pulse
localhost-20210323_120924	30.4987	pulse
localhost-20210323_120924	33.2983	pulse
localhost-20210323_120924	32.6984	pulse
localhost-20210323_120924	32.1987	pulse
localhost-20210323_120924	31.6985	pulse
localhost-20210323_120924	33.0985	pulse
localhost-20210323_120924	129.694	pulse
localhost-20210323_120924	263.587	pulse
localhost-20210323_120924	39.8525	pulse
localhost-20210323_120924	32.9429	pulse
localhost-20210323_120924	37.2975	pulse
localhost-20210323_120924	35.6977	pulse
localhost-20210323_120924	36.6543	pulse
localhost-20210323_120924	31.6412	pulse
localhost-20210323_120924	35.2976	pulse
localhost-20210323_120924	37.6976	pulse
localhost-20210323_120924	41.6973	pulse
localhost-20210323_120924	34.4977	pulse
localhost-20210323_120924	35.3975	pulse
localhost-20210323_120924	11332.6	pulse
localhost-20210323_120924	29.8047	pulse
localhost-20210323_120924	43.4988	pulse
localhost-20210323_120924	289.9	pulse
localhost-20210323_120924	28.5978	pulse
localhost-20210323_120924	30.2024	pulse
localhost-20210323_120924	28.8927	pulse
localhost-20210323_120924	31.2974	pulse
localhost-20210323_120924	31.0974	pulse
localhost-20210323_120924	29.9352	pulse
localhost-20210323_120924	31.3598	pulse
localhost-20210323_120924	32.6748	pulse
localhost-20210323_120924	31.8159	pulse
localhost-20210323_120924	32.5015	pulse
localhost-20210323_120924	36.7687	pulse
localhost-20210323_120924	34.1256	pulse
localhost-20210323_120924	33.7973	pulse
localhost-20210323_120924	32.8972	pulse
localhost-20210323_120924	32.8874	pulse
localhost-20210323_120924	30.3073	pulse
localhost-20210323_120924	32.7973	pulse
localhost-20210323_120924	37.1971	pulse
localhost-20210323_120924	33.3972	pulse
localhost-20210323_120924	39.0968	pulse
localhost-20210323_120924	33.7973	pulse
localhost-20210323_120924	34.7972	pulse
localhost-20210323_120924	34.0972	pulse
localhost-20210323_120924	32.7973	pulse
localhost-20210323_120924	34.4973	pulse
localhost-20210323_120924	41.5967	pulse
localhost-20210323_120924	7081.6	pulse
localhost-20210323_120924	62.8319	pulse
localhost-20210323_120924	52.3599	pulse
localhost-20210323_120924	38.6658	pulse
localhost-20210323_120924	68.4707	pulse
localhost-20210323_120924	26.5827	pulse
localhost-20210323_120924	39.4713	pulse
localhost-20210323_120924	57.1931	pulse
localhost-20210323_120924	533.081	pulse
localhost-20210323_120924	34.7972	pulse
localhost-20210323_120924	43.7772	pulse
localhost-20210323_120924	35.9197	pulse
localhost-20210323_120924	35.1177	pulse
localhost-20210323_120924	34.3981	pulse
localhost-20210323_120924	38.6977	pulse
localhost-20210323_120924	32.5983	pulse
localhost-20210323_120924	32.1982	pulse
localhost-20210323_120924	32.3092	pulse
localhost-20210323_120924	33.4872	pulse
localhost-20210323_120924	32.1982	pulse
localhost-20210323_120924	34.3131	pulse
localhost-20210323_120924	31.7943	pulse
localhost-20210323_120924	25.3703	pulse
localhost-20210323_120924	36.8473	pulse
localhost-20210323_120924	30.4041	pulse
localhost-20210323_120924	33.223	pulse
localhost-20210323_120924	31.8135	pulse
localhost-20210323_120924	30.6054	pulse
localhost-20210323_120924	7818.65	pulse
localhost-20210323_120924	33.6981	pulse
localhost-20210323_120924	32.0981	pulse
localhost-20210323_120924	34.498	pulse
localhost-20210323_120924	31.6982	pulse
localhost-20210323_120924	37.5979	pulse
localhost-20210323_120924	234.187	pulse
localhost-20210323_120924	32.598	pulse
localhost-20210323_120924	35.7981	pulse
localhost-20210323_120924	37.3979	pulse
localhost-20210323_120924	33.098	pulse
localhost-20210323_120924	31.7984	pulse
localhost-20210323_120924	34.5979	pulse
localhost-20210323_120924	33.5982	pulse
localhost-20210323_120924	36.298	pulse
localhost-20210323_120924	35.4869	pulse
localhost-20210323_120924	32.225	pulse
localhost-20210323_120924	33.8363	pulse
localhost-20210323_120924	30.6138	pulse
localhost-20210323_120924	32.225	pulse
localhost-20210323_120924	32.225	pulse
localhost-20210323_120924	24.1688	pulse
localhost-20210323_120924	27.3913	pulse
localhost-20210323_120924	59.7719	pulse
localhost-20210323_120924	6442.27	pulse
localhost-20210323_120924	35.6979	pulse
localhost-20210323_120924	38.7979	pulse
localhost-20210323_120924	28.7986	pulse
localhost-20210323_120924	28.4984	pulse
localhost-20210323_120924	34.9979	pulse
localhost-20210323_120924	35.398	pulse
localhost-20210323_120924	36.998	pulse
localhost-20210323_120924	31.698	pulse
localhost-20210323_120924	44.4975	pulse
localhost-20210323_120924	247.786	pulse
localhost-20210323_120924	44.1973	pulse
localhost-20210323_120924	38.8978	pulse
localhost-20210323_120924	34.2982	pulse
localhost-20210323_120924	34.498	pulse
localhost-20210323_120924	32.6982	pulse
localhost-20210323_120924	27.0984	pulse
localhost-20210323_120924	36.0978	pulse
localhost-20210323_120924	33.6981	pulse
localhost-20210323_120924	30.4983	pulse
localhost-20210323_120924	32.7981	pulse
localhost-20210323_120924	30.0984	pulse
localhost-20210323_120924	31.3981	pulse
localhost-20210323_120924	34.698	pulse
localhost-20210323_120924	33.498	pulse
localhost-20210323_120924	28.8985	pulse
localhost-20210323_120924	32.2981	pulse
localhost-20210323_120924	32.4981	pulse
localhost-20210323_120924	30.8981	pulse
localhost-20210323_120924	34.898	pulse
localhost-20210323_120924	39.4986	pulse
localhost-20210323_120924	33.0989	pulse
localhost-20210323_120924	31.7988	pulse
localhost-20210323_120924	5112.22	pulse
localhost-20210323_120924	35.4431	pulse
localhost-20210323_120924	32.221	pulse
localhost-20210323_120924	34.6376	pulse
localhost-20210323_120924	38.68	pulse
localhost-20210323_120924	34.3981	pulse
localhost-20210323_120924	39.3977	pulse
localhost-20210323_120924	34.198	pulse
localhost-20210323_120924	34.198	pulse
localhost-20210323_120924	35.198	pulse
localhost-20210323_120924	37.1978	pulse
localhost-20210323_120924	37.7979	pulse
localhost-20210323_120924	39.2978	pulse
localhost-20210323_120924	38.2977	pulse
localhost-20210323_120924	33.1981	pulse
localhost-20210323_120924	34.5981	pulse
localhost-20210323_120924	34.5981	pulse
localhost-20210323_120924	35.198	pulse
localhost-20210323_120924	37.2977	pulse
localhost-20210323_120924	33.3982	pulse
localhost-20210323_120924	35.398	pulse
localhost-20210323_120924	33.8981	pulse
localhost-20210323_120924	1029.04	pulse
localhost-20210323_120924	44.9975	pulse
localhost-20210323_120924	34.898	pulse
localhost-20210323_120924	48.0974	pulse
localhost-20210323_120924	59.9966	pulse
localhost-20210323_120924	40.0977	pulse
localhost-20210323_120924	32.4981	pulse
localhost-20210323_120924	35.1982	pulse
localhost-20210323_120924	35.9979	pulse
localhost-20210323_120924	42.6977	pulse
localhost-20210323_120924	406.677	pulse
localhost-20210323_120924	62.3965	pulse
localhost-20210323_120924	46.9973	pulse
localhost-20210323_120924	33.998	pulse
localhost-20210323_120924	94.3947	pulse
localhost-20210323_120924	37.8981	pulse
localhost-20210323_120924	35.398	pulse
localhost-20210323_120924	67.0962	pulse
localhost-20210323_120924	68.9962	pulse
localhost-20210323_120924	57.4968	pulse
localhost-20210323_120924	35.7978	pulse
localhost-20210323_120924	59.5968	pulse
localhost-20210323_120924	29.7983	pulse
localhost-20210323_120924	41.0976	pulse
localhost-20210323_120924	39.398	pulse
localhost-20210323_120924	79.3955	pulse
localhost-20210323_120924	83.4954	pulse
localhost-20210323_120924	54.8968	pulse
localhost-20210323_120924	65.3963	pulse
localhost-20210323_120924	40.2977	pulse
localhost-20210323_120924	41.4977	pulse
localhost-20210323_120924	25767.6	pulse
localhost-20210323_120924	52.3722	pulse
localhost-20210323_120924	52.3722	pulse
localhost-20210323_120924	37.0634	pulse
localhost-20210323_120924	33.0348	pulse
localhost-20210323_120924	37.8691	pulse
localhost-20210323_120924	54.7893	pulse
localhost-20210323_120924	8659.33	pulse
localhost-20210323_120924	34.198	pulse
localhost-20210323_120924	34.0981	pulse
localhost-20210323_120924	33.1981	pulse
localhost-20210323_120924	28.8985	pulse
localhost-20210323_120924	30.4983	pulse
localhost-20210323_120924	34.698	pulse
localhost-20210323_120924	37.5979	pulse
localhost-20210323_120924	41.1978	pulse
localhost-20210323_120924	38.8978	pulse
localhost-20210323_120924	38.0979	pulse
localhost-20210323_120924	37.5979	pulse
localhost-20210323_120924	7549.08	pulse
localhost-20210323_120924	74.8951	pulse
localhost-20210323_120924	76.2949	pulse
localhost-20210323_120924	49.4967	pulse
localhost-20210323_120924	58.3963	pulse
localhost-20210323_120924	41.8971	pulse
localhost-20210323_120924	43.6971	pulse
localhost-20210323_120924	45.197	pulse
localhost-20210323_120924	34.5979	pulse
localhost-20210323_120924	830.568	pulse
localhost-20210323_120924	37.5988	pulse
localhost-20210323_120924	27.5989	pulse
localhost-20210323_120924	36.5989	pulse
localhost-20210323_120924	27.7989	pulse
localhost-20210323_120924	39.4986	pulse
localhost-20210323_120924	29.999	pulse
localhost-20210323_120924	31.599	pulse
localhost-20210323_120924	34.2987	pulse
localhost-20210323_120924	31.9974	pulse
localhost-20210323_120924	33.3974	pulse
localhost-20210323_120924	36.797	pulse
localhost-20210323_120924	30.1976	pulse
localhost-20210323_120924	39.4969	pulse
localhost-20210323_120924	30.6795	pulse
localhost-20210323_120924	41.5316	pulse
localhost-20210323_120924	33.6743	pulse
localhost-20210323_120924	43.7766	pulse
localhost-20210323_120924	5776.39	pulse
localhost-20210323_120924	28.2984	pulse
localhost-20210323_120924	22.4867	pulse
localhost-20210323_120924	27.41	pulse
localhost-20210323_120924	41.4975	pulse
localhost-20210323_120924	384.884	pulse
localhost-20210323_120924	67.6685	pulse
localhost-20210323_120924	38.6677	pulse
localhost-20210323_120924	32.2231	pulse
localhost-20210323_120924	58.0015	pulse
localhost-20210323_120924	5430.91	pulse
localhost-20210323_120924	58.1968	pulse
localhost-20210323_120924	92.5949	pulse
localhost-20210323_120924	78.6955	pulse
localhost-20210323_120924	80.0958	pulse
localhost-20210323_120924	95.3946	pulse
localhost-20210323_120924	39.8977	pulse
localhost-20210323_120924	202.489	pulse
localhost-20210323_120924	41.2977	pulse
localhost-20210323_120924	47.1973	pulse
localhost-20210323_120924	39.3021	pulse
localhost-20210323_120924	32.6145	pulse
localhost-20210323_120924	28.3936	pulse
localhost-20210323_120924	505.177	pulse
localhost-20210323_120924	33.6785	pulse
localhost-20210323_120924	31.4332	pulse
localhost-20210323_120924	38.1689	pulse
localhost-20210323_120924	59.1554	pulse
localhost-20210323_120924	30.0133	pulse
localhost-20210323_120924	30.0131	pulse
localhost-20210323_120924	41.8186	pulse
localhost-20210323_120924	48.9213	pulse
localhost-20210323_120924	31.3139	pulse
localhost-20210323_120924	35.1155	pulse
localhost-20210323_120924	25.6112	pulse
localhost-20210323_120924	61.2068	pulse
localhost-20210323_120924	31.0984	pulse
localhost-20210323_120924	29.7983	pulse
localhost-20210323_120924	28.9984	pulse
localhost-20210323_120924	26.0985	pulse
localhost-20210323_120924	41.6977	pulse
localhost-20210323_120924	37.0979	pulse
localhost-20210323_120924	37.4978	pulse
localhost-20210323_120924	55.0969	pulse
localhost-20210323_120924	34.2982	pulse
localhost-20210323_120924	47.1973	pulse
localhost-20210323_120924	31.2982	pulse
localhost-20210323_120924	32.0983	pulse
localhost-20210323_120924	36.598	pulse
localhost-20210323_120924	45.1448	pulse
localhost-20210323_120924	20.8516	pulse
localhost-20210323_120924	39.5598	pulse
localhost-20210323_120924	6268.08	pulse
localhost-20210323_120924	70.4854	pulse
localhost-20210323_120924	33.833	pulse
localhost-20210323_120924	28.5969	pulse
localhost-20210323_120924	41.8885	pulse
localhost-20210323_120924	37.0552	pulse
localhost-20210323_120924	39.4718	pulse
localhost-20210323_120924	33.9679	pulse
localhost-20210323_120924	26.5781	pulse
localhost-20210323_120924	28.3903	pulse
localhost-20210323_120924	30.2024	pulse
localhost-20210323_120924	36.0415	pulse
localhost-20210323_120924	209.93	pulse
localhost-20210323_120924	26.1781	pulse
localhost-20210323_120924	30.6083	pulse
localhost-20210323_120924	35.0384	pulse
localhost-20210323_120924	32.4979	pulse
localhost-20210323_120924	35.4977	pulse
localhost-20210323_120924	34.2977	pulse
localhost-20210323_120924	30.8981	pulse
localhost-20210323_120924	33.5432	pulse
localhost-20210323_120924	23.9528	pulse
localhost-20210323_120924	40.5974	pulse
localhost-20210323_120924	33.9978	pulse
localhost-20210323_120924	34.4977	pulse
localhost-20210323_120924	35.0976	pulse
localhost-20210323_120924	134.315	pulse
localhost-20210323_120924	28.1918	pulse
localhost-20210323_120924	20.5398	pulse
localhost-20210323_120924	40.274	pulse
localhost-20210323_120924	32.622	pulse
localhost-20210323_120924	647.807	pulse
localhost-20210323_120924	33.4277	pulse
localhost-20210323_120924	28.192	pulse
localhost-20210323_120924	30.2057	pulse
localhost-20210323_120924	26.1783	pulse
localhost-20210323_120924	33.8304	pulse
localhost-20210323_120924	31.7562	pulse
localhost-20210323_120924	27.4985	pulse
localhost-20210323_120924	29.2983	pulse
localhost-20210323_120924	31.4982	pulse
localhost-20210323_120924	39.7978	pulse
localhost-20210323_120924	25.4986	pulse
localhost-20210323_120924	56.9968	pulse
localhost-20210323_120924	41.5976	pulse
localhost-20210323_120924	36.2978	pulse
localhost-20210323_120924	33.2983	pulse
localhost-20210323_120924	31.5981	pulse
localhost-20210323_120924	33.5982	pulse
localhost-20210323_120924	29.7983	pulse
localhost-20210323_120924	33.8981	pulse
localhost-20210323_120924	31.1983	pulse
localhost-20210323_120924	38.5978	pulse
localhost-20210323_120924	32.1982	pulse
localhost-20210323_120924	32.4981	pulse
localhost-20210323_120924	35.2981	pulse
localhost-20210323_120924	31.5981	pulse
localhost-20210323_120924	32.2983	pulse
localhost-20210323_120924	32.2981	pulse
localhost-20210323_120924	32.2981	pulse
localhost-20210323_120924	26.6986	pulse
localhost-20210323_120924	6408.99	pulse
localhost-20210323_120924	32.2244	pulse
localhost-20210323_120924	38.6693	pulse
localhost-20210323_120924	41.8917	pulse
localhost-20210323_120924	403.611	pulse
localhost-20210323_120924	28.1963	pulse
localhost-20210323_120924	37.8637	pulse
localhost-20210323_120924	41.0861	pulse
localhost-20210323_120924	26.2671	pulse
localhost-20210323_120924	34.898	pulse
localhost-20210323_120924	35.6979	pulse
localhost-20210323_120924	34.9982	pulse
localhost-20210323_120924	33.6981	pulse
localhost-20210323_120924	34.698	pulse
localhost-20210323_120924	32.2983	pulse
localhost-20210323_120924	33.6981	pulse
localhost-20210323_120924	30.5984	pulse
localhost-20210323_120924	32.1982	pulse
localhost-20210323_120924	35.6979	pulse
localhost-20210323_120924	28.7106	pulse
localhost-20210323_120924	33.2858	pulse
localhost-20210323_120924	27.6985	pulse
localhost-20210323_120924	35.898	pulse
localhost-20210323_120924	35.239	pulse
localhost-20210323_120924	33.836	pulse
localhost-20210323_120924	7807.53	pulse
localhost-20210323_120924	51.9538	pulse
localhost-20210323_120924	31.0112	pulse
localhost-20210323_120924	35.4413	pulse
localhost-20210323_120924	565.516	pulse
localhost-20210323_120924	44.0016	pulse
localhost-20210323_120924	32.2194	pulse
localhost-20210323_120924	30.2057	pulse
localhost-20210323_120924	36.2468	pulse
localhost-20210323_120924	32.6222	pulse
localhost-20210323_120924	36.6496	pulse
localhost-20210323_120924	31.8167	pulse
localhost-20210323_120924	30.2057	pulse
localhost-20210323_120924	28.9975	pulse
localhost-20210323_120924	28.5947	pulse
localhost-20210323_120924	35.4414	pulse
localhost-20210323_120924	30.2057	pulse
localhost-20210323_120924	31.0112	pulse
localhost-20210323_120924	35.4414	pulse
localhost-20210323_120924	6385.64	pulse
localhost-20210323_120924	34.698	pulse
localhost-20210323_120924	37.1981	pulse
localhost-20210323_120924	34.898	pulse
localhost-20210323_120924	36.8979	pulse
localhost-20210323_120924	36.6979	pulse
localhost-20210323_120924	32.3982	pulse
localhost-20210323_120924	46.9973	pulse
localhost-20210323_120924	44.0974	pulse
localhost-20210323_120924	38.698	pulse
localhost-20210323_120924	57.8969	pulse
localhost-20210323_120924	37.6978	pulse
localhost-20210323_120924	36.998	pulse
localhost-20210323_120924	32.0981	pulse
localhost-20210323_120924	34.898	pulse
localhost-20210323_120924	35.598	pulse
localhost-20210323_120924	43.9975	pulse
localhost-20210323_120924	41.1978	pulse
localhost-20210323_120924	42.2976	pulse
localhost-20210323_120924	27.6985	pulse
localhost-20210323_120924	29.6984	pulse
localhost-20210323_120924	40.1976	pulse
localhost-20210323_120924	38.0979	pulse
localhost-20210323_120924	39.9978	pulse
localhost-20210323_120924	38.5978	pulse
localhost-20210323_120924	35.398	pulse
localhost-20210323_120924	34.7981	pulse
localhost-20210323_120924	33.8981	pulse
localhost-20210323_120924	28.3985	pulse
localhost-20210323_120924	67.8961	pulse
localhost-20210323_120924	41.1978	pulse
localhost-20210323_120924	31.1983	pulse
localhost-20210323_120924	31.2982	pulse
localhost-20210323_120924	34.5981	pulse
localhost-20210323_120924	30.7982	pulse
localhost-20210323_120924	26.6986	pulse
localhost-20210323_120924	10940.5	pulse
localhost-20210323_120924	25.773	pulse
localhost-20210323_120924	34.6324	pulse
localhost-20210323_120924	33.6257	pulse
localhost-20210323_120924	71.71	pulse
localhost-20210323_120924	40.3979	pulse
localhost-20210323_120924	22.5039	pulse
localhost-20210323_120924	35.8927	pulse
localhost-20210323_120924	32.4984	pulse
localhost-20210323_120924	31.6982	pulse
localhost-20210323_120924	30.4983	pulse
localhost-20210323_120924	32.2981	pulse
localhost-20210323_120924	30.5984	pulse
localhost-20210323_120924	29.8984	pulse
localhost-20210323_120924	29.3982	pulse
localhost-20210323_120924	34.5981	pulse
localhost-20210323_120924	29.3984	pulse
localhost-20210323_120924	35.598	pulse
localhost-20210323_120924	32.3982	pulse
localhost-20210323_120924	32.1982	pulse
localhost-20210323_120924	29.8982	pulse
localhost-20210323_120924	34.4982	pulse
localhost-20210323_120924	35.598	pulse
localhost-20210323_120924	41.6977	pulse
localhost-20210323_120924	49.4971	pulse
localhost-20210323_120924	45.3929	pulse
localhost-20210323_120924	3298.92	pulse
localhost-20210323_120924	29.9983	pulse
localhost-20210323_120924	29.6984	pulse
localhost-20210323_120924	31.3983	pulse
localhost-20210323_120924	29.7983	pulse
localhost-20210323_120924	37.3979	pulse
localhost-20210323_120924	59.8967	pulse
localhost-20210323_120924	8068.08	pulse
localhost-20210323_120924	40.2746	pulse
localhost-20210323_120924	35.0389	pulse
localhost-20210323_120924	40.0217	pulse
localhost-20210323_120924	44.3906	pulse
localhost-20210323_120924	44.4663	pulse
localhost-20210323_120924	33.8307	pulse
localhost-20210323_120924	33.2383	pulse
localhost-20210323_120924	32.3987	pulse
localhost-20210323_120924	30.7989	pulse
localhost-20210323_120924	34.899	pulse
localhost-20210323_120924	28.899	pulse
localhost-20210323_120924	31.8987	pulse
localhost-20210323_120924	36.0987	pulse
localhost-20210323_120924	31.7991	pulse
localhost-20210323_120924	10710.6	pulse
localhost-20210323_120924	35.4433	pulse
localhost-20210323_120924	37.8598	pulse
localhost-20210323_120924	234.409	pulse
localhost-20210323_120924	54.7759	pulse
localhost-20210323_120924	35.4433	pulse
localhost-20210323_120924	36.2488	pulse
localhost-20210323_120924	399.774	pulse
localhost-20210323_120924	33.4277	pulse
localhost-20210323_120924	37.8579	pulse
localhost-20210323_120924	31.9842	pulse
localhost-20210323_120924	35.0391	pulse
localhost-20210323_120924	31.8171	pulse
localhost-20210323_120924	34.2336	pulse
localhost-20210323_120924	34.2336	pulse
localhost-20210323_120924	36.2473	pulse
localhost-20210323_120924	424.094	pulse
localhost-20210323_120924	32.6226	pulse
localhost-20210323_120924	42.2885	pulse
localhost-20210323_120924	32.2198	pulse
localhost-20210323_120924	50.7462	pulse
localhost-20210323_120924	37201.4	pulse
localhost-20210323_120924	30.2057	pulse
localhost-20210323_120924	28.9974	pulse
localhost-20210323_120924	33.0249	pulse
localhost-20210323_120924	30.2057	pulse
localhost-20210323_120924	37.455	pulse
localhost-20210323_120924	31.4139	pulse
localhost-20210323_120924	35.4413	pulse
localhost-20210323_120924	60.4114	pulse
localhost-20210323_120924	36.6496	pulse
localhost-20210323_120924	35.8441	pulse
localhost-20210323_120924	36.2468	pulse
localhost-20210323_120924	33.8304	pulse
localhost-20210323_120924	33.4276	pulse
localhost-20210323_120924	29.4002	pulse
localhost-20210323_120924	32.6221	pulse
localhost-20210323_120924	34.6358	pulse
localhost-20210323_120924	42.6907	pulse
localhost-20210323_120924	22.1508	pulse
localhost-20210323_120924	16.1097	pulse
localhost-20210323_120924	53.3301	pulse
localhost-20210323_120924	37.0523	pulse
localhost-20210323_120924	23.3591	pulse
localhost-20210323_120924	16.1097	pulse
localhost-20210323_120924	2813.4	pulse
localhost-20210323_120924	26.3116	pulse
localhost-20210323_120924	29.4135	pulse
localhost-20210323_120924	32.9146	pulse
localhost-20210323_120924	30.7138	pulse
localhost-20210323_120924	31.8143	pulse
localhost-20210323_120924	38.0173	pulse
localhost-20210323_120924	38.5172	pulse
localhost-20210323_120924	37.1168	pulse
localhost-20210323_120924	29.4132	pulse
localhost-20210323_120924	37.617	pulse
localhost-20210323_120924	3293.37	pulse
localhost-20210323_120924	31.4293	pulse
localhost-20210323_120924	50.3143	pulse
localhost-20210323_120924	31.6264	pulse
localhost-20210323_120924	35.9192	pulse
localhost-20210323_120924	43.7766	pulse
localhost-20210323_120924	32.5518	pulse
localhost-20210323_120924	38.1642	pulse
localhost-20210323_120924	37.1042	pulse
localhost-20210323_120924	41.4691	pulse
localhost-20210323_120924	25.3327	pulse
localhost-20210323_120924	38.9979	pulse
localhost-20210323_120924	31.8983	pulse
localhost-20210323_120924	33.7982	pulse
localhost-20210323_120924	8235.23	pulse
localhost-20210323_120924	81.3582	pulse
localhost-20210323_120924	35.4432	pulse
localhost-20210323_120924	42.6929	pulse
localhost-20210323_120924	84.5803	pulse
localhost-20210323_120924	56.3869	pulse
localhost-20210323_120924	49.1371	pulse
localhost-20210323_120924	51.5537	pulse
localhost-20210323_120924	23.3603	pulse
localhost-20210323_120924	45.1095	pulse
localhost-20210323_120924	41.0818	pulse
localhost-20210323_120924	6604.42	pulse
localhost-20210323_120924	70.8862	pulse
localhost-20210323_120924	51.5536	pulse
localhost-20210323_120924	37.0542	pulse
localhost-20210323_120924	42.9736	pulse
localhost-20210323_120924	44.5974	pulse
localhost-20210323_120924	50.6971	pulse
localhost-20210323_120924	25.3985	pulse
localhost-20210323_120924	57.4965	pulse
localhost-20210323_120924	57.4968	pulse
localhost-20210323_120924	47.9972	pulse
localhost-20210323_120924	38.4979	pulse
localhost-20210323_120924	35.198	pulse
localhost-20210323_120924	43.0977	pulse
localhost-20210323_120924	39.3977	pulse
localhost-20210323_120924	39.1979	pulse
localhost-20210323_120924	40.9975	pulse
localhost-20210323_120924	46.1974	pulse
localhost-20210323_120924	44.5976	pulse
localhost-20210323_120924	42.3977	pulse
localhost-20210323_120924	43.8974	pulse
localhost-20210323_120924	44.1993	pulse
localhost-20210323_120924	8215.52	pulse
localhost-20210323_120924	35.2117	pulse
localhost-20210323_120924	30.4983	pulse
localhost-20210323_120924	35.0978	pulse
localhost-20210323_120924	37.5979	pulse
localhost-20210323_120924	40.2977	pulse
localhost-20210323_120924	2352.26	pulse
localhost-20210323_120924	35.9122	pulse
localhost-20210323_120924	46.0125	pulse
localhost-20210323_120924	43.9293	pulse
localhost-20210323_120924	30.2053	pulse
localhost-20210323_120924	58.4428	pulse
localhost-20210323_120924	35.5973	pulse
localhost-20210323_120924	34.1973	pulse
localhost-20210323_120924	40.1969	pulse
localhost-20210323_120924	33.9973	pulse
localhost-20210323_120924	44.3987	pulse
localhost-20210323_120924	6177.92	pulse
localhost-20210323_120924	44.8996	pulse
localhost-20210323_120924	42.6546	pulse
localhost-20210323_120924	252.565	pulse
localhost-20210323_120924	32.2234	pulse
localhost-20210323_120924	28.1954	pulse
localhost-20210323_120924	36.2513	pulse
localhost-20210323_120924	33.029	pulse
localhost-20210323_120924	28.1954	pulse
localhost-20210323_120924	51.8478	pulse
localhost-20210323_120924	15.8213	pulse
localhost-20210323_120924	28.1954	pulse
localhost-20210323_120924	32.5044	pulse
localhost-20210323_120924	62.0224	pulse
localhost-20210323_120924	34.2331	pulse
localhost-20210323_120924	35.8441	pulse
localhost-20210323_120924	19988.8	pulse
localhost-20210323_120924	28.2984	pulse
localhost-20210323_120924	27.4985	pulse
localhost-20210323_120924	45.2974	pulse
localhost-20210323_120924	36.1979	pulse
localhost-20210323_120924	26.1986	pulse
localhost-20210323_120924	25.4986	pulse
localhost-20210323_120924	28.4984	pulse
localhost-20210323_120924	26.1315	pulse
localhost-20210323_120924	34.9649	pulse
localhost-20210323_120924	31.9982	pulse
localhost-20210323_120924	37.8981	pulse
localhost-20210323_120924	37.4978	pulse
localhost-20210323_120924	39.3984	pulse
localhost-20210323_120924	45.7988	pulse
localhost-20210323_120924	67.9979	pulse
localhost-20210323_120924	27.9992	pulse
localhost-20210323_120924	58.8984	pulse
localhost-20210323_120924	34.9989	pulse
localhost-20210323_120924	50.8986	pulse
localhost-20210323_120924	54.8283	pulse
localhost-20210323_120924	23.4695	pulse
localhost-20210323_120924	35.4991	pulse
localhost-20210323_120924	33.1991	pulse
localhost-20210323_120924	37.8988	pulse
localhost-20210323_120924	35.399	pulse
localhost-20210323_120924	32.2993	pulse
localhost-20210323_120924	15411.9	pulse
localhost-20210323_120924	41.5316	pulse
localhost-20210323_120924	2.24495	pulse
localhost-20210323_120924	24.6945	pulse
localhost-20210323_120924	29.1844	pulse
localhost-20210323_120924	115.78	pulse
localhost-20210323_120924	32.221	pulse
localhost-20210323_120924	37.0542	pulse
localhost-20210323_120924	38.6653	pulse
localhost-20210323_120924	38.6653	pulse
localhost-20210323_120924	270.707	pulse
localhost-20210323_120924	39.4708	pulse
localhost-20210323_120924	28.1934	pulse
localhost-20210323_120924	42.6929	pulse
localhost-20210323_120924	37.8597	pulse
localhost-20210323_120924	41.8874	pulse
localhost-20210323_120924	36.2487	pulse
localhost-20210323_120924	40.2763	pulse
localhost-20210323_120924	421.966	pulse
localhost-20210323_120924	32.8203	pulse
localhost-20210323_120924	32.8203	pulse
localhost-20210323_120924	32.0027	pulse
localhost-20210323_120924	36.5887	pulse
localhost-20210323_120924	33.0859	pulse
localhost-20210323_120924	32.3104	pulse
localhost-20210323_120924	38.1696	pulse
localhost-20210323_120924	48.5258	pulse
localhost-20210323_120924	38.2979	pulse
localhost-20210323_120924	37.6978	pulse
localhost-20210323_120924	36.4981	pulse
localhost-20210323_120924	37.298	pulse
localhost-20210323_120924	35.2736	pulse
localhost-20210323_120924	16146.4	pulse
localhost-20210323_120924	38.4011	pulse
localhost-20210323_120924	24.3387	pulse
localhost-20210323_120924	33.5334	pulse
localhost-20210323_120924	28.6656	pulse
localhost-20210323_120924	21.0936	pulse
localhost-20210323_120924	44.8914	pulse
localhost-20210323_120924	28.6656	pulse
localhost-20210323_120924	38.942	pulse
localhost-20210323_120924	44.3506	pulse
localhost-20210323_120924	38.4011	pulse
localhost-20210323_120924	9809.11	pulse
localhost-20210323_120924	57.1886	pulse
localhost-20210323_120924	44.9559	pulse
localhost-20210323_120924	47.3964	pulse
localhost-20210323_120924	71.0945	pulse
localhost-20210323_120924	124.107	pulse
localhost-20210323_120924	33.3807	pulse
localhost-20210323_120924	33.8763	pulse
localhost-20210323_120924	33.0244	pulse
localhost-20210323_120924	36.2911	pulse
localhost-20210323_120924	37.497	pulse
localhost-20210323_120924	33.5975	pulse
localhost-20210323_120924	37.2972	pulse
localhost-20210323_120924	36.4971	pulse
localhost-20210323_120924	46.1965	pulse
localhost-20210323_120924	40.0407	pulse
localhost-20210323_120924	577.485	pulse
localhost-20210323_120924	33.0399	pulse
localhost-20210323_120924	29.4136	pulse
localhost-20210323_120924	36.2633	pulse
localhost-20210323_120924	35.8604	pulse
localhost-20210323_120924	27.8019	pulse
localhost-20210323_120924	39.0838	pulse
localhost-20210323_120924	31.0253	pulse
localhost-20210323_120924	33.0399	pulse
localhost-20210323_120924	34.2487	pulse
localhost-20210323_120924	159.433	pulse
localhost-20210323_120924	26192.4	pulse
localhost-20210323_120924	38.6652	pulse
localhost-20210323_120924	37.0542	pulse
localhost-20210323_120924	38.6652	pulse
localhost-20210323_120924	44.3039	pulse
localhost-20210323_120924	690.32	pulse
localhost-20210323_120924	27.2985	pulse
localhost-20210323_120924	39.8979	pulse
localhost-20210323_120924	41.3976	pulse
localhost-20210323_120924	25.0986	pulse
localhost-20210323_120924	37.298	pulse
localhost-20210323_120924	41.9977	pulse
localhost-20210323_120924	34.0979	pulse
localhost-20210323_120924	33.998	pulse
localhost-20210323_120924	35.398	pulse
localhost-20210323_120924	29.5985	pulse
localhost-20210323_120924	36.2978	pulse
localhost-20210323_120924	34.0981	pulse
localhost-20210323_120924	31.0981	pulse
localhost-20210323_120924	36.098	pulse
localhost-20210323_120924	34.698	pulse
localhost-20210323_120924	32.598	pulse
localhost-20210323_120924	34.198	pulse
localhost-20210323_120924	31.0981	pulse
localhost-20210323_120924	36.3979	pulse
localhost-20210323_120924	29.4983	pulse
localhost-20210323_120924	35.0981	pulse
localhost-20210323_120924	39.0978	pulse
localhost-20210323_120924	26.2983	pulse
localhost-20210323_120924	29.4983	pulse
localhost-20210323_120924	33.6981	pulse
localhost-20210323_120924	30.3984	pulse
localhost-20210323_120924	15896.7	pulse
localhost-20210323_120924	40.4091	pulse
localhost-20210323_120924	50.5114	pulse
localhost-20210323_120924	1132.97	pulse
localhost-20210323_120924	37.0421	pulse
localhost-20210323_120924	39.2986	pulse
localhost-20210323_120924	34.7856	pulse
localhost-20210323_120924	33.6746	pulse
localhost-20210323_120924	37.0421	pulse
localhost-20210323_120924	21694.5	pulse
localhost-20210323_120924	31.4155	pulse
localhost-20210323_120924	53.1647	pulse
localhost-20210323_120924	39.4708	pulse
localhost-20210323_120924	31.4155	pulse
localhost-20210323_120924	37.0542	pulse
localhost-20210323_120924	70.0808	pulse
localhost-20210323_120924	45.1095	pulse
localhost-20210323_120924	39180.2	pulse
localhost-20210323_120924	25.5325	pulse
localhost-20210323_120924	32.8275	pulse
localhost-20210323_120924	35.6333	pulse
localhost-20210323_120924	38.439	pulse
localhost-20210323_120924	566.063	pulse
localhost-20210323_120924	29.9101	pulse
localhost-20210323_120924	33.8304	pulse
localhost-20210323_120924	26.9838	pulse
localhost-20210323_120924	28.9975	pulse
localhost-20210323_120924	31.8167	pulse
localhost-20210323_120924	32.2194	pulse
localhost-20210323_120924	33.4277	pulse
localhost-20210323_120924	17.7207	pulse
localhost-20210323_120924	32.2194	pulse
localhost-20210323_120924	30.3298	pulse
localhost-20210323_120924	29.1843	pulse
localhost-20210323_120924	7033.39	pulse
localhost-20210323_120924	31.4139	pulse
localhost-20210323_120924	33.8304	pulse
localhost-20210323_120924	35.8441	pulse
localhost-20210323_120924	40.2743	pulse
localhost-20210323_120924	31.4139	pulse
localhost-20210323_120924	35.4414	pulse
localhost-20210323_120924	35.8441	pulse
localhost-20210323_120924	32.6222	pulse
localhost-20210323_120924	32.6222	pulse
localhost-20210323_120924	35.4414	pulse
localhost-20210323_120924	39.4688	pulse
localhost-20210323_120924	842.82	pulse
localhost-20210323_120924	32.221	pulse
localhost-20210323_120924	32.221	pulse
localhost-20210323_120924	37.8597	pulse
localhost-20210323_120924	31.8414	pulse
localhost-20210323_120924	31.4139	pulse
localhost-20210323_120924	33.8304	pulse
localhost-20210323_120924	33.8304	pulse
localhost-20210323_120924	29.4002	pulse
localhost-20210323_120924	34.6359	pulse
localhost-20210323_120924	31.0112	pulse
localhost-20210323_120924	32.6222	pulse
localhost-20210323_120924	36.2468	pulse
localhost-20210323_120924	35.0386	pulse
localhost-20210323_120924	40.2743	pulse
localhost-20210323_120924	30.6084	pulse
localhost-20210323_120924	37.8578	pulse
localhost-20210323_120924	35.4414	pulse
localhost-20210323_120924	27.3865	pulse
localhost-20210323_120924	42.6907	pulse
localhost-20210323_120924	34.6359	pulse
localhost-20210323_120924	32.2194	pulse
localhost-20210323_120924	32.2194	pulse
localhost-20210323_120924	1474.21	pulse
localhost-20210323_120924	36.4787	pulse
localhost-20210323_120924	36.4787	pulse
localhost-20210323_120924	32.5502	pulse
localhost-20210323_120924	34.795	pulse
localhost-20210323_120924	33.1114	pulse
localhost-20210323_120924	33.6726	pulse
localhost-20210323_120924	29.1829	pulse
localhost-20210323_120924	39.8459	pulse
localhost-20210323_120924	34.795	pulse
localhost-20210323_120924	29.7442	pulse
localhost-20210323_120924	35.3368	pulse
localhost-20210323_120924	33.6921	pulse
localhost-20210323_120924	7368.84	pulse
localhost-20210323_120924	42.6537	pulse
localhost-20210323_120924	30.3066	pulse
localhost-20210323_120924	34.7965	pulse
localhost-20210323_120924	34.7965	pulse
localhost-20210323_120924	26.9392	pulse
localhost-20210323_120924	38.1639	pulse
localhost-20210323_120924	25.8167	pulse
localhost-20210323_120924	32.5515	pulse
localhost-20210323_120924	35.9189	pulse
localhost-20210323_120924	24.6943	pulse
localhost-20210323_120924	43.7762	pulse
localhost-20210323_120924	33.674	pulse
localhost-20210323_120924	35.9189	pulse
localhost-20210323_120924	37.0414	pulse
localhost-20210323_120924	10333.7	pulse
localhost-20210323_120924	43.7822	pulse
localhost-20210323_120924	41.0768	pulse
localhost-20210323_120924	37.0166	pulse
localhost-20210323_120924	42.6192	pulse
localhost-20210323_120924	49.9227	pulse
localhost-20210323_120924	38.3174	pulse
localhost-20210323_120924	63.2265	pulse
localhost-20210323_120924	58.3722	pulse
localhost-20210323_120924	211.786	pulse
localhost-20210323_120924	39.2956	pulse
localhost-20210323_120924	34.8047	pulse
localhost-20210323_120924	32.5592	pulse
localhost-20210323_120924	700.421	pulse
localhost-20210323_120924	34.9847	pulse
localhost-20210323_120924	30.4978	pulse
localhost-20210323_120924	35.0976	pulse
localhost-20210323_120924	30.7977	pulse
localhost-20210323_120924	35.3975	pulse
localhost-20210323_120924	34.1978	pulse
localhost-20210323_120924	35.5973	pulse
localhost-20210323_120924	40.8974	pulse
localhost-20210323_120924	29.2978	pulse
localhost-20210323_120924	32.4984	pulse
localhost-20210323_120924	31.7981	pulse
localhost-20210323_120924	33.8981	pulse
localhost-20210323_120924	31.8983	pulse
localhost-20210323_120924	32.8982	pulse
localhost-20210323_120924	66.0963	pulse
localhost-20210323_120924	93.5948	pulse
localhost-20210323_120924	43.2975	pulse
localhost-20210323_120924	575.829	pulse
localhost-20210323_120924	31.8408	pulse
localhost-20210323_120924	34.4311	pulse
localhost-20210323_120924	34.2298	pulse
localhost-20210323_120924	31.6122	pulse
localhost-20210323_120924	36.4154	pulse
localhost-20210323_120924	33.1981	pulse
localhost-20210323_120924	36.0028	pulse
localhost-20210323_120924	44.3927	pulse
localhost-20210323_120924	31.5983	pulse
localhost-20210323_120924	38.398	pulse
localhost-20210323_120924	31.3981	pulse
localhost-20210323_120924	37.9199	pulse
localhost-20210323_120924	31.414	pulse
localhost-20210323_120924	34.6359	pulse
localhost-20210323_120924	16133.5	pulse
localhost-20210323_120924	32.5502	pulse
localhost-20210323_120924	33.1114	pulse
localhost-20210323_120924	26.9381	pulse
localhost-20210323_120924	38.9905	pulse
localhost-20210323_120924	2943.89	pulse
localhost-20210323_120924	33.6815	pulse
localhost-20210323_120924	29.1907	pulse
localhost-20210323_120924	37.0497	pulse
localhost-20210323_120924	32.5588	pulse
localhost-20210323_120924	43254.2	pulse
localhost-20210323_120924	51.5537	pulse
localhost-20210323_120924	48.3316	pulse
localhost-20210323_120924	57.1923	pulse
localhost-20210323_120924	54.7758	pulse
localhost-20210323_120924	43.4984	pulse
localhost-20210323_120924	59.621	pulse
localhost-20210323_120924	53.5648	pulse
localhost-20210323_120924	49.1346	pulse
localhost-20210323_120924	45.5099	pulse
localhost-20210323_120924	42.288	pulse
localhost-20210323_120924	64.8416	pulse
localhost-20210323_120924	54.3703	pulse
localhost-20210323_120924	71.2854	pulse
localhost-20210323_120924	55.1757	pulse
localhost-20210323_120924	111.341	pulse
localhost-20210323_120924	39.4708	pulse
localhost-20210323_120924	63.6365	pulse
localhost-20210323_120924	37.8597	pulse
localhost-20210323_120924	32.221	pulse
localhost-20210323_120924	33.8321	pulse
localhost-20210323_120924	36.2487	pulse
localhost-20210323_120924	40.2763	pulse
localhost-20210323_120924	37.0542	pulse
localhost-20210323_120924	31.4155	pulse
localhost-20210323_120924	37.0542	pulse
localhost-20210323_120924	40.2763	pulse
localhost-20210323_120924	31.4155	pulse
localhost-20210323_120924	37.0542	pulse
localhost-20210323_120924	43.4984	pulse
localhost-20210323_120924	7063.77	pulse
localhost-20210323_120924	27.2985	pulse
localhost-20210323_120924	34.56	pulse
localhost-20210323_120924	41.2298	pulse
localhost-20210323_120924	28.4788	pulse
localhost-20210323_120924	36.4235	pulse
localhost-20210323_120924	32.7825	pulse
localhost-20210323_120924	56.4277	pulse
localhost-20210323_120924	25.1832	pulse
localhost-20210323_120924	37.3979	pulse
localhost-20210323_120924	25.7986	pulse
localhost-20210323_120924	47.8971	pulse
localhost-20210323_120924	37.1981	pulse
localhost-20210323_120924	43.3974	pulse
localhost-20210323_120924	46.5761	pulse
localhost-20210323_124307	37.0542	pulse
localhost-20210323_124307	36.2487	pulse
localhost-20210323_124307	37.0542	pulse
localhost-20210323_124307	32.221	pulse
localhost-20210323_124307	20.9437	pulse
localhost-20210323_124307	49.1371	pulse
localhost-20210323_124307	28.9989	pulse
localhost-20210323_124307	42.6929	pulse
localhost-20210323_124307	32.221	pulse
localhost-20210323_124307	40.2763	pulse
localhost-20210323_124307	28.1934	pulse
localhost-20210323_124307	41.0818	pulse
localhost-20210323_124307	33.6908	pulse
localhost-20210323_124307	17981.1	pulse
localhost-20210323_124307	33.0249	pulse
localhost-20210323_124307	39.4688	pulse
localhost-20210323_124307	27.7893	pulse
localhost-20210323_124307	26.1783	pulse
localhost-20210323_124307	35.0386	pulse
localhost-20210323_124307	33.0249	pulse
localhost-20210323_124307	46.5679	pulse
localhost-20210323_124307	174.523	pulse
localhost-20210323_124307	45.1111	pulse
localhost-20210323_124307	70.8888	pulse
localhost-20210323_124307	31.4166	pulse
localhost-20210323_124307	33.8333	pulse
localhost-20210323_124307	33.0278	pulse
localhost-20210323_124307	44.3055	pulse
localhost-20210323_124307	28.1944	pulse
localhost-20210323_124307	45.9166	pulse
localhost-20210323_124307	50.75	pulse
localhost-20210323_124307	45.1111	pulse
localhost-20210323_124307	30.6111	pulse
localhost-20210323_124307	33.0278	pulse
localhost-20210323_124307	41.8889	pulse
localhost-20210323_124307	47.5277	pulse
localhost-20210323_124307	24.1467	pulse
localhost-20210323_124307	35.0499	pulse
localhost-20210323_124307	304555	pulse
localhost-20210323_124307	40.6766	pulse
localhost-20210323_124307	36.2465	pulse
localhost-20210323_124307	33.8301	pulse
localhost-20210323_124307	29.3999	pulse
localhost-20210323_124307	41.4821	pulse
localhost-20210323_124307	40.6766	pulse
localhost-20210323_124307	42.6903	pulse
localhost-20210323_124307	35.0383	pulse
localhost-20210323_124307	31563.3	pulse
localhost-20210323_124307	61.7969	pulse
localhost-20210323_124307	51.0974	pulse
localhost-20210323_124307	32.6984	pulse
localhost-20210323_124307	38.7981	pulse
localhost-20210323_124307	29.6986	pulse
localhost-20210323_124307	109.394	pulse
localhost-20210323_124307	36.0982	pulse
localhost-20210323_124307	38.6982	pulse
localhost-20210323_124307	33.5982	pulse
localhost-20210323_124307	35.8849	pulse
localhost-20210323_124307	24.9715	pulse
localhost-20210323_124307	111.163	pulse
localhost-20210323_124307	39.471	pulse
localhost-20210323_124307	324.106	pulse
localhost-20210323_124307	38.6655	pulse
localhost-20210323_124307	53.165	pulse
localhost-20210323_124307	41.8876	pulse
localhost-20210323_124307	112.774	pulse
localhost-20210323_124307	53.9706	pulse
localhost-20210323_124307	54.7761	pulse
localhost-20210323_124307	403.571	pulse
localhost-20210323_124307	55.5816	pulse
localhost-20210323_124307	39.471	pulse
localhost-20210323_124307	34.6378	pulse
localhost-20210323_124307	405.348	pulse
localhost-20210323_124307	33.0243	pulse
localhost-20210323_124307	39.0319	pulse
localhost-20210323_124307	36.4971	pulse
localhost-20210323_124307	33.3974	pulse
localhost-20210323_124307	36.797	pulse
localhost-20210323_124307	39.397	pulse
localhost-20210323_124307	31.0974	pulse
localhost-20210323_124307	38.3971	pulse
localhost-20210323_124307	29.7165	pulse
localhost-20210323_124307	38.6626	pulse
localhost-20210323_124307	115.988	pulse
localhost-20210323_124307	39.0654	pulse
localhost-20210323_124307	65.0153	pulse
localhost-20210323_124307	51.5515	pulse
localhost-20210323_124307	43.8993	pulse
localhost-20210323_124307	11497.8	pulse
localhost-20210323_124307	29.3004	pulse
localhost-20210323_124307	29.4003	pulse
localhost-20210323_124307	39.0662	pulse
localhost-20210323_124307	31.8168	pulse
localhost-20210323_124307	33.8305	pulse
localhost-20210323_124307	24.9701	pulse
localhost-20210323_124307	12851.1	pulse
localhost-20210323_124307	22.1508	pulse
localhost-20210323_124307	24.5673	pulse
localhost-20210323_124307	20.1371	pulse
localhost-20210323_124307	41.4825	pulse
localhost-20210323_124307	22.9563	pulse
localhost-20210323_124307	20.5399	pulse
localhost-20210323_124307	28.9974	pulse
localhost-20210323_124307	49.94	pulse
localhost-20210323_124307	27.7892	pulse
localhost-20210323_124307	1132.91	pulse
localhost-20210323_124307	29.803	pulse
localhost-20210323_124307	19.7344	pulse
localhost-20210323_124307	22.1509	pulse
localhost-20210323_124307	28.5948	pulse
localhost-20210323_124307	33.4277	pulse
localhost-20210323_124307	29.6464	pulse
localhost-20210323_124307	34.5981	pulse
localhost-20210323_124307	33.498	pulse
localhost-20210323_124307	31.9982	pulse
localhost-20210323_124307	31.1985	pulse
localhost-20210323_124307	33.3982	pulse
localhost-20210323_124307	32.8982	pulse
localhost-20210323_124307	32.0981	pulse
localhost-20210323_124307	31.6985	pulse
localhost-20210323_124307	31.8983	pulse
localhost-20210323_124307	32.4981	pulse
localhost-20210323_124307	30.2982	pulse
localhost-20210323_124307	22776.3	pulse
localhost-20210323_124307	44.7084	pulse
localhost-20210323_124307	65.7302	pulse
localhost-20210323_124307	35.2988	pulse
localhost-20210323_124307	38.3987	pulse
localhost-20210323_124307	33.6988	pulse
localhost-20210323_124307	33.1988	pulse
localhost-20210323_124307	32.9988	pulse
localhost-20210323_124307	34.6987	pulse
localhost-20210323_124307	32.4988	pulse
localhost-20210323_124307	32.599	pulse
localhost-20210323_124307	34.5988	pulse
localhost-20210323_124307	31.6989	pulse
localhost-20210323_124307	29.4991	pulse
localhost-20210323_124307	36.237	pulse
localhost-20210323_124307	28.6605	pulse
localhost-20210323_124307	34.0989	pulse
localhost-20210323_124307	35.2124	pulse
localhost-20210323_124307	36.742	pulse
localhost-20210323_124307	37.772	pulse
localhost-20210323_124307	34.0753	pulse
localhost-20210323_124307	36.0082	pulse
localhost-20210323_124307	8047.51	pulse
localhost-20210323_124307	43.3818	pulse
localhost-20210323_124307	32.9494	pulse
localhost-20210323_124307	32.553	pulse
localhost-20210323_124307	30.4072	pulse
localhost-20210323_124307	41.4339	pulse
localhost-20210323_124307	32.6635	pulse
localhost-20210323_124307	32.799	pulse
localhost-20210323_124307	31.0988	pulse
localhost-20210323_124307	32.5281	pulse
localhost-20210323_124307	31.3697	pulse
localhost-20210323_124307	29.6988	pulse
localhost-20210323_124307	30.5989	pulse
localhost-20210323_124307	31.8094	pulse
localhost-20210323_124307	29.8365	pulse
localhost-20210323_124307	32.3508	pulse
localhost-20210323_124307	32.1989	pulse
localhost-20210323_124307	31.1326	pulse
localhost-20210323_124307	37.8586	pulse
localhost-20210323_124307	9846.35	pulse
localhost-20210323_124307	33.3991	pulse
localhost-20210323_124307	53.8516	pulse
localhost-20210323_124307	37.2463	pulse
localhost-20210323_124307	39.299	pulse
localhost-20210323_124307	40.199	pulse
localhost-20210323_124307	35.2991	pulse
localhost-20210323_124307	36.4993	pulse
localhost-20210323_124307	36.3991	pulse
localhost-20210323_124307	35.599	pulse
localhost-20210323_124307	36.828	pulse
localhost-20210323_124307	35.6703	pulse
localhost-20210323_124307	33.298	pulse
localhost-20210323_124307	35.2969	pulse
localhost-20210323_124307	33.4736	pulse
localhost-20210323_124307	34.2204	pulse
localhost-20210323_124307	32.7971	pulse
localhost-20210323_124307	36.0852	pulse
localhost-20210323_124307	28.509	pulse
localhost-20210323_124307	30.8971	pulse
localhost-20210323_124307	35.9969	pulse
localhost-20210323_124307	32.0971	pulse
localhost-20210323_124307	33.2971	pulse
localhost-20210323_124307	31.1971	pulse
localhost-20210323_124307	35.9792	pulse
localhost-20210323_124307	33.427	pulse
localhost-20210323_124307	33.8298	pulse
localhost-20210323_124307	38.6626	pulse
localhost-20210323_124307	35.8434	pulse
localhost-20210323_124307	14497	pulse
localhost-20210323_124307	32.221	pulse
localhost-20210323_124307	20.9437	pulse
localhost-20210323_124307	37.0542	pulse
localhost-20210323_124307	22.5547	pulse
localhost-20210323_124307	31.4155	pulse
localhost-20210323_124307	23.3603	pulse
localhost-20210323_124307	44.3039	pulse
localhost-20210323_124307	51.5537	pulse
localhost-20210323_124307	199.77	pulse
localhost-20210323_124307	18.5271	pulse
localhost-20210323_124307	32.221	pulse
localhost-20210323_124307	34.6376	pulse
localhost-20210323_124307	18.5271	pulse
localhost-20210323_124307	23.7632	pulse
localhost-20210323_124307	39.4688	pulse
localhost-20210323_124307	44.3017	pulse
localhost-20210323_124307	49.9401	pulse
localhost-20210323_124307	29.803	pulse
localhost-20210323_124307	47.1209	pulse
localhost-20210323_124307	34.6359	pulse
localhost-20210323_124307	130283	pulse
localhost-20210323_124307	39.468	pulse
localhost-20210323_124307	33.0242	pulse
localhost-20210323_124307	28.5941	pulse
localhost-20210323_124307	41.4816	pulse
localhost-20210323_124307	43.4953	pulse
localhost-20210323_124307	141.762	pulse
localhost-20210323_124307	38.2598	pulse
localhost-20210323_124307	40.2734	pulse
localhost-20210323_124307	40.2734	pulse
localhost-20210323_124307	370.272	pulse
localhost-20210323_124307	29.4001	pulse
localhost-20210323_124307	36.6494	pulse
localhost-20210323_124307	54.37	pulse
localhost-20210323_124307	42.6905	pulse
localhost-20210323_124307	32.622	pulse
localhost-20210323_124307	37.0521	pulse
localhost-20210323_124307	36.2466	pulse
localhost-20210323_124307	41.885	pulse
localhost-20210323_124307	33.4275	pulse
localhost-20210323_124307	37.4549	pulse
localhost-20210323_124307	34.6357	pulse
localhost-20210323_124307	35.8439	pulse
localhost-20210323_124307	28.5946	pulse
localhost-20210323_124307	36.6688	pulse
localhost-20210323_124307	37.8594	pulse
localhost-20210323_124307	39.4705	pulse
localhost-20210323_124307	26.5821	pulse
localhost-20210323_124307	53.9698	pulse
localhost-20210323_124307	37.0539	pulse
localhost-20210323_124307	39.2062	pulse
localhost-20210323_124307	8901.05	pulse
localhost-20210323_124307	40.4087	pulse
localhost-20210323_124307	40.0681	pulse
localhost-20210323_124307	50.7447	pulse
localhost-20210323_124307	46.7173	pulse
localhost-20210323_124307	222.781	pulse
localhost-20210323_124307	34.7964	pulse
localhost-20210323_124307	34.7964	pulse
localhost-20210323_124307	30.3065	pulse
localhost-20210323_124307	497.621	pulse
localhost-20210323_124307	33.4983	pulse
localhost-20210323_124307	31.9982	pulse
localhost-20210323_124307	32.2981	pulse
localhost-20210323_124307	42.9976	pulse
localhost-20210323_124307	37.9977	pulse
localhost-20210323_124307	37.698	pulse
localhost-20210323_124307	35.398	pulse
localhost-20210323_124307	33.6981	pulse
localhost-20210323_124307	35.9979	pulse
localhost-20210323_124307	35.9979	pulse
localhost-20210323_124307	32.8982	pulse
[truncated: 42,096 more rows]

## Sheet: Fig1E
Unnamed: 0	filename	signal	wing	angle
0	localhost-20210323_120924	pulse_manual	extended	51.0643
1	localhost-20210323_120924	sine_manual	extended	64.0005
2	localhost-20210323_120924	vibration_manual	extended	13.1593
3	localhost-20210323_124307	pulse_manual	extended	62.8432
4	localhost-20210323_124307	sine_manual	extended	64.3456
5	localhost-20210323_124307	vibration_manual	extended	15.0303
6	localhost-20210323_132942	pulse_manual	extended	43.12
7	localhost-20210323_132942	sine_manual	extended	48.3016
8	localhost-20210323_132942	vibration_manual	extended	11.1579
9	localhost-20210519_113500	pulse_manual	extended	37.6865
10	localhost-20210519_113500	sine_manual	extended	48.5907
11	localhost-20210519_113500	vibration_manual	extended	11.8349
12	localhost-20210519_121211	pulse_manual	extended	35.4982
13	localhost-20210519_121211	sine_manual	extended	47.9287
14	localhost-20210519_121211	vibration_manual	extended	11.9795
15	localhost-20210519_124645	pulse_manual	extended	41.9651
16	localhost-20210519_124645	sine_manual	extended	49.792
17	localhost-20210519_124645	vibration_manual	extended	16.1366
18	localhost-20210519_131808	pulse_manual	extended	40.4057
19	localhost-20210519_131808	sine_manual	extended	49.0865
20	localhost-20210519_131808	vibration_manual	extended	24.2697
21	localhost-20210528_114535	pulse_manual	extended	47.9043
22	localhost-20210528_114535	sine_manual	extended	61.85
23	localhost-20210528_114535	vibration_manual	extended	10.7184
24	localhost-20210528_122609	pulse_manual	extended	56.4189
25	localhost-20210528_122609	sine_manual	extended	58.0103
26	localhost-20210528_122609	vibration_manual	extended	9.04517
27	localhost-20210528_125954	pulse_manual	extended	48.2253
28	localhost-20210528_125954	sine_manual	extended	61.3166
29	localhost-20210528_125954	vibration_manual	extended	12.1007
30	localhost-20210921_121003	pulse_manual	extended	62.3314
31	localhost-20210921_121003	sine_manual	extended	73.6323
32	localhost-20210921_121003	vibration_manual	extended	18.3383

## Sheet: Fig1F-G
p(sine)	p(pulse)	p(vibration)	sine train duration [s]	pulse train duration [s]	song train duration [s]	vibration train duration [s]
0.055406	0.07302	0.179704	0.447255	0.338523	0.593889	2.13943
0.00660934	0.0308008	0.0849589	0.274667	0.395686	0.471923	1.20255
0.0333323	0.0588812	0.390333	0.371875	0.355304	0.511875	2.78926
0.0681418	0.091325	0.375506	0.522667	0.336	0.573262	3.97911
0.0711682	0.0911638	0.103705	0.547939	0.266758	0.516871	1.83867
0.0351832	0.0959162	0.221361	0.283077	0.414167	0.41697	2.334
0.0626746	0.074712	0.263679	0.491416	0.36374	0.711943	2.78519
0.0269237	0.0647628	0.353258	0.40878	0.3136	0.469752	3.0092
0.0715211	0.0895569	0.325266	0.647727	0.424941	0.884595	3.34214
0.0605913	0.0934632	0.231841	0.459894	0.411317	0.647714	3.9823
0.130687	0.157434	0.157103	0.596977	0.294225	0.561785	2.32294

## Sheet: Fig1H
vibration with wing ext	vibration pulse overlap frames	vibration sine overlap frames
0.16867	0.00494124	0.00413996
0.211607	0	0
0.0491358	0	0.0113216
0.135318	0	0.0131241
0.229877	0	0.0178874
0.301628	0	0.00342759
0.476064	0.00141844	0.00562943
0.0379857	0.00116431	0.00164944
0.0124014	0	0.00553449
0.130982	0	0.0025977
0.38357	0.0194313	0.064139

## Sheet: Fig1I
current signal train	next signal train	count
vibration	no signal	1
vibration	no signal	1
vibration	no signal	1
vibration	no signal	1
vibration	vibration	1
vibration	no signal	1
vibration	no signal	1
vibration	no signal	1
vibration	no signal	1
vibration	no signal	1
vibration	no signal	1
vibration	no signal	1
vibration	no signal	1
vibration	no signal	1
vibration	no signal	1
vibration	no signal	1
vibration	vibration	1
vibration	no signal	1
vibration	no signal	1
vibration	no signal	1
vibration	no signal	1
vibration	no signal	1
vibration	no signal	1
vibration	no signal	1
vibration	no signal	1
vibration	no signal	1
vibration	no signal	1
vibration	no signal	1
vibration	vibration	1
vibration	no signal	1
vibration	vibration	1
vibration	pulse	1
vibration	no signal	1
vibration	no signal	1
vibration	no signal	1
vibration	vibration	1
vibration	no signal	1
vibration	vibration	1
vibration	no signal	1
vibration	no signal	1
vibration	no signal	1
vibration	no signal	1
vibration	no signal	1
vibration	no signal	1
vibration	no signal	1
vibration	pulse	1
vibration	no signal	1
vibration	no signal	1
vibration	no signal	1
vibration	vibration	1
vibration	no signal	1
vibration	no signal	1
vibration	vibration	1
vibration	no signal	1
vibration	no signal	1
vibration	no signal	1
vibration	no signal	1
vibration	pulse	1
vibration	no signal	1
vibration	pulse	1
vibration	no signal	1
vibration	vibration	1
vibration	vibration	1
vibration	vibration	1
vibration	pulse	1
vibration	vibration	1
vibration	vibration	1
vibration	pulse	1
vibration	no signal	1
vibration	no signal	1
pulse	sine	1
pulse	sine	1
pulse	no signal	1
pulse	sine	1
pulse	pulse	1
pulse	sine	1
pulse	no signal	1
pulse	pulse	1
pulse	vibration	1
pulse	pulse	1
pulse	pulse	1
pulse	pulse	1
pulse	sine	1
pulse	sine	1
pulse	vibration	1
pulse	sine	1
pulse	pulse	1
pulse	vibration	1
pulse	sine	1
pulse	sine	1
pulse	no signal	1
pulse	sine	1
pulse	sine	1
pulse	pulse	1
pulse	pulse	1
pulse	pulse	1
pulse	pulse	1
pulse	no signal	1
pulse	pulse	1
pulse	pulse	1
pulse	pulse	1
pulse	sine	1
pulse	pulse	1
pulse	pulse	1
pulse	sine	1
pulse	sine	1
pulse	pulse	1
pulse	pulse	1
pulse	vibration	1
pulse	sine	1
pulse	pulse	1
pulse	pulse	1
pulse	sine	1
pulse	sine	1
pulse	sine	1
pulse	sine	1
pulse	sine	1
pulse	sine	1
pulse	pulse	1
pulse	vibration	1
pulse	sine	1
pulse	sine	1
pulse	sine	1
pulse	sine	1
pulse	sine	1
pulse	vibration	1
pulse	sine	1
pulse	pulse	1
pulse	pulse	1
pulse	sine	1
pulse	no signal	1
pulse	sine	1
pulse	pulse	1
pulse	pulse	1
pulse	pulse	1
pulse	pulse	1
pulse	pulse	1
pulse	pulse	1
pulse	pulse	1
pulse	pulse	1
pulse	pulse	1
pulse	pulse	1
pulse	pulse	1
pulse	sine	1
pulse	sine	1
pulse	pulse	1
pulse	pulse	1
pulse	sine	1
pulse	pulse	1
pulse	vibration	1
pulse	pulse	1
pulse	vibration	1
pulse	sine	1
pulse	no signal	1
pulse	pulse	1
pulse	no signal	1
pulse	pulse	1
pulse	sine	1
pulse	sine	1
pulse	vibration	1
pulse	pulse	1
pulse	pulse	1
pulse	vibration	1
pulse	pulse	1
pulse	sine	1
pulse	sine	1
pulse	vibration	1
pulse	sine	1
pulse	sine	1
pulse	sine	1
pulse	no signal	1
pulse	sine	1
pulse	vibration	1
pulse	sine	1
pulse	pulse	1
pulse	pulse	1
pulse	pulse	1
pulse	pulse	1
pulse	vibration	1
pulse	vibration	1
pulse	vibration	1
pulse	sine	1
pulse	vibration	1
pulse	pulse	1
pulse	vibration	1
pulse	pulse	1
pulse	no signal	1
pulse	sine	1
pulse	no signal	1
pulse	sine	1
pulse	sine	1
pulse	sine	1
pulse	vibration	1
pulse	sine	1
pulse	sine	1
pulse	sine	1
pulse	pulse	1
pulse	no signal	1
pulse	vibration	1
pulse	sine	1
pulse	sine	1
pulse	pulse	1
pulse	sine	1
pulse	sine	1
pulse	sine	1
pulse	pulse	1
pulse	vibration	1
pulse	vibration	1
pulse	pulse	1
pulse	vibration	1
pulse	vibration	1
pulse	sine	1
pulse	sine	1
pulse	sine	1
pulse	no signal	1
pulse	pulse	1
pulse	pulse	1
pulse	pulse	1
pulse	pulse	1
pulse	sine	1
pulse	sine	1
pulse	sine	1
pulse	pulse	1
pulse	sine	1
pulse	sine	1
pulse	pulse	1
pulse	sine	1
pulse	pulse	1
pulse	vibration	1
pulse	vibration	1
pulse	sine	1
pulse	sine	1
pulse	sine	1
pulse	sine	1
pulse	sine	1
pulse	sine	1
pulse	pulse	1
pulse	sine	1
pulse	pulse	1
pulse	sine	1
pulse	no signal	1
pulse	sine	1
pulse	vibration	1
pulse	pulse	1
pulse	sine	1
pulse	vibration	1
sine	pulse	1
sine	sine	1
sine	pulse	1
sine	pulse	1
sine	pulse	1
sine	vibration	1
sine	pulse	1
sine	vibration	1
sine	pulse	1
sine	pulse	1
sine	no signal	1
sine	no signal	1
sine	pulse	1
sine	pulse	1
sine	pulse	1
sine	vibration	1
sine	sine	1
sine	pulse	1
sine	pulse	1
sine	pulse	1
sine	pulse	1
sine	no signal	1
sine	pulse	1
sine	pulse	1
sine	pulse	1
sine	no signal	1
sine	sine	1
sine	no signal	1
sine	pulse	1
sine	pulse	1
sine	pulse	1
sine	no signal	1
sine	sine	1
sine	sine	1
sine	sine	1
sine	pulse	1
sine	pulse	1
sine	pulse	1
sine	pulse	1
sine	pulse	1
sine	pulse	1
sine	pulse	1
sine	pulse	1
sine	pulse	1
sine	pulse	1
sine	pulse	1
sine	no signal	1
sine	vibration	1
sine	pulse	1
sine	pulse	1
sine	sine	1
sine	pulse	1
sine	vibration	1
sine	pulse	1
sine	vibration	1
sine	pulse	1
sine	pulse	1
sine	sine	1
sine	vibration	1
sine	vibration	1
sine	pulse	1
sine	pulse	1
sine	pulse	1
sine	pulse	1
sine	pulse	1
sine	pulse	1
sine	pulse	1
sine	vibration	1
sine	pulse	1
sine	vibration	1
sine	sine	1
sine	pulse	1
sine	vibration	1
sine	pulse	1
sine	pulse	1
sine	pulse	1
sine	vibration	1
sine	no signal	1
sine	no signal	1
sine	vibration	1
sine	pulse	1
sine	pulse	1
sine	pulse	1
sine	vibration	1
sine	no signal	1
sine	pulse	1
sine	vibration	1
sine	sine	1
sine	no signal	1
sine	pulse	1
sine	no signal	1
sine	pulse	1
sine	no signal	1
sine	pulse	1
sine	no signal	1
sine	pulse	1
sine	pulse	1
sine	pulse	1
sine	pulse	1
sine	sine	1
sine	pulse	1
sine	no signal	1
no signal	sine	1
no signal	vibration	1
no signal	pulse	1
no signal	vibration	1
no signal	vibration	1
no signal	vibration	1
no signal	vibration	1
no signal	vibration	1
no signal	sine	1
no signal	sine	1
no signal	vibration	1
no signal	vibration	1
no signal	pulse	1
no signal	vibration	1
no signal	vibration	1
no signal	vibration	1
no signal	vibration	1
no signal	pulse	1
no signal	sine	1
no signal	vibration	1
no signal	sine	1
no signal	vibration	1
no signal	vibration	1
no signal	vibration	1
no signal	sine	1
no signal	vibration	1
no signal	pulse	1
no signal	vibration	1
no signal	vibration	1
no signal	vibration	1
no signal	pulse	1
no signal	vibration	1
no signal	pulse	1
no signal	vibration	1
no signal	vibration	1
no signal	vibration	1
no signal	vibration	1
no signal	vibration	1
no signal	vibration	1
no signal	pulse	1
no signal	vibration	1
no signal	vibration	1
no signal	vibration	1
no signal	vibration	1
no signal	vibration	1
no signal	vibration	1
no signal	vibration	1
no signal	vibration	1
no signal	vibration	1
no signal	pulse	1
no signal	vibration	1
no signal	vibration	1
no signal	pulse	1
no signal	vibration	1
no signal	vibration	1
no signal	vibration	1
no signal	vibration	1
no signal	vibration	1
no signal	vibration	1
no signal	vibration	1
no signal	vibration	1
no signal	sine	1
no signal	sine	1
no signal	vibration	1
no signal	sine	1
no signal	vibration	1
no signal	sine	1
no signal	sine	1
no signal	vibration	1
no signal	sine	1
no signal	pulse	1
no signal	sine	1
no signal	pulse	1
no signal	sine	1
no signal	vibration	1
no signal	vibration	1
vibration	vibration	1
vibration	vibration	1
vibration	vibration	1
vibration	no signal	1
vibration	pulse	1
vibration	vibration	1
vibration	vibration	1
vibration	vibration	1
vibration	vibration	1
vibration	no signal	1
vibration	sine	1
vibration	no signal	1
vibration	no signal	1
vibration	no signal	1
vibration	vibration	1
vibration	pulse	1
vibration	vibration	1
vibration	no signal	1
vibration	no signal	1
vibration	no signal	1
vibration	no signal	1
vibration	vibration	1
vibration	vibration	1
vibration	pulse	1
vibration	no signal	1
vibration	vibration	1
vibration	pulse	1
vibration	vibration	1
vibration	vibration	1
vibration	pulse	1
vibration	no signal	1
vibration	vibration	1
vibration	vibration	1
vibration	vibration	1
vibration	vibration	1
vibration	vibration	1
vibration	vibration	1
vibration	no signal	1
vibration	pulse	1
vibration	no signal	1
vibration	vibration	1
vibration	no signal	1
vibration	vibration	1
vibration	no signal	1
vibration	no signal	1
vibration	vibration	1
vibration	no signal	1
pulse	vibration	1
pulse	pulse	1
pulse	pulse	1
pulse	vibration	1
pulse	vibration	1
pulse	pulse	1
pulse	pulse	1
pulse	pulse	1
pulse	sine	1
pulse	sine	1
pulse	sine	1
pulse	pulse	1
pulse	pulse	1
pulse	vibration	1
pulse	vibration	1
pulse	pulse	1
pulse	vibration	1
pulse	pulse	1
pulse	pulse	1
pulse	no signal	1
pulse	pulse	1
pulse	pulse	1
pulse	pulse	1
pulse	pulse	1
pulse	sine	1
pulse	sine	1
pulse	sine	1
pulse	no signal	1
pulse	vibration	1
pulse	pulse	1
pulse	pulse	1
pulse	pulse	1
pulse	pulse	1
pulse	pulse	1
pulse	pulse	1
pulse	pulse	1
pulse	pulse	1
pulse	sine	1
pulse	pulse	1
pulse	sine	1
pulse	sine	1
pulse	vibration	1
pulse	sine	1
pulse	no signal	1
pulse	pulse	1
pulse	vibration	1
pulse	pulse	1
pulse	vibration	1
pulse	pulse	1
pulse	pulse	1
pulse	sine	1
sine	pulse	1
sine	pulse	1
sine	pulse	1
sine	pulse	1
sine	sine	1
sine	sine	1
sine	pulse	1
sine	pulse	1
sine	pulse	1
sine	pulse	1
sine	pulse	1
sine	sine	1
sine	pulse	1
sine	pulse	1
no signal	vibration	1
no signal	vibration	1
no signal	vibration	1
no signal	vibration	1
no signal	vibration	1
no signal	vibration	1
no signal	vibration	1
no signal	vibration	1
no signal	vibration	1
no signal	pulse	1
no signal	vibration	1
no signal	sine	1
no signal	vibration	1
no signal	pulse	1
no signal	vibration	1
no signal	vibration	1
no signal	vibration	1
no signal	vibration	1
no signal	vibration	1
no signal	vibration	1
vibration	no signal	1
vibration	no signal	1
vibration	no signal	1
vibration	vibration	1
vibration	vibration	1
vibration	vibration	1
vibration	pulse	1
vibration	no signal	1
vibration	vibration	1
vibration	no signal	1
vibration	no signal	1
vibration	pulse	1
vibration	vibration	1
vibration	vibration	1
vibration	no signal	1
vibration	no signal	1
vibration	vibration	1
vibration	pulse	1
vibration	no signal	1
vibration	no signal	1
vibration	no signal	1
vibration	no signal	1
vibration	no signal	1
vibration	no signal	1
vibration	no signal	1
vibration	vibration	1
vibration	no signal	1
vibration	no signal	1
vibration	no signal	1
vibration	no signal	1
vibration	no signal	1
vibration	no signal	1
vibration	no signal	1
vibration	no signal	1
vibration	no signal	1
vibration	no signal	1
vibration	no signal	1
vibration	no signal	1
vibration	no signal	1
vibration	no signal	1
vibration	no signal	1
vibration	no signal	1
vibration	pulse	1
vibration	no signal	1
vibration	no signal	1
vibration	vibration	1
vibration	no signal	1
vibration	no signal	1
vibration	vibration	1
vibration	pulse	1
vibration	no signal	1
vibration	no signal	1
vibration	sine	1
vibration	no signal	1
vibration	no signal	1
vibration	no signal	1
vibration	no signal	1
vibration	vibration	1
vibration	no signal	1
vibration	vibration	1
vibration	no signal	1
vibration	no signal	1
vibration	no signal	1
vibration	no signal	1
vibration	no signal	1
vibration	no signal	1
vibration	sine	1
vibration	no signal	1
vibration	no signal	1
vibration	no signal	1
vibration	vibration	1
vibration	pulse	1
vibration	no signal	1
vibration	no signal	1
vibration	no signal	1
vibration	no signal	1
vibration	pulse	1
vibration	no signal	1
vibration	no signal	1
vibration	no signal	1
vibration	no signal	1
vibration	no signal	1
vibration	sine	1
vibration	vibration	1
vibration	sine	1
vibration	vibration	1
vibration	vibration	1
vibration	no signal	1
vibration	no signal	1
vibration	no signal	1
vibration	no signal	1
vibration	vibration	1
vibration	no signal	1
vibration	no signal	1
vibration	no signal	1
pulse	vibration	1
pulse	vibration	1
pulse	vibration	1
pulse	pulse	1
pulse	vibration	1
pulse	sine	1
pulse	vibration	1
pulse	vibration	1
pulse	vibration	1
pulse	vibration	1
pulse	vibration	1
pulse	sine	1
pulse	vibration	1
pulse	vibration	1
pulse	vibration	1
pulse	sine	1
pulse	no signal	1
pulse	sine	1
pulse	vibration	1
pulse	pulse	1
pulse	sine	1
pulse	vibration	1
pulse	sine	1
pulse	vibration	1
pulse	sine	1
pulse	pulse	1
pulse	sine	1
pulse	sine	1
pulse	pulse	1
pulse	vibration	1
pulse	pulse	1
pulse	vibration	1
pulse	pulse	1
pulse	pulse	1
pulse	pulse	1
pulse	pulse	1
pulse	sine	1
pulse	vibration	1
pulse	pulse	1
pulse	pulse	1
pulse	pulse	1
pulse	pulse	1
pulse	vibration	1
pulse	pulse	1
pulse	vibration	1
pulse	sine	1
pulse	pulse	1
pulse	pulse	1
pulse	vibration	1
pulse	sine	1
pulse	sine	1
pulse	vibration	1
pulse	vibration	1
pulse	vibration	1
pulse	sine	1
pulse	sine	1
pulse	vibration	1
pulse	vibration	1
pulse	sine	1
pulse	vibration	1
pulse	no signal	1
pulse	sine	1
pulse	sine	1
pulse	sine	1
pulse	sine	1
pulse	vibration	1
pulse	pulse	1
pulse	pulse	1
pulse	sine	1
pulse	vibration	1
pulse	vibration	1
pulse	vibration	1
pulse	sine	1
pulse	vibration	1
pulse	vibration	1
pulse	pulse	1
pulse	pulse	1
pulse	pulse	1
pulse	vibration	1
pulse	pulse	1
pulse	sine	1
pulse	vibration	1
pulse	pulse	1
pulse	pulse	1
pulse	vibration	1
pulse	sine	1
pulse	sine	1
pulse	no signal	1
pulse	pulse	1
pulse	sine	1
pulse	vibration	1
pulse	sine	1
pulse	pulse	1
pulse	pulse	1
pulse	sine	1
pulse	sine	1
pulse	sine	1
pulse	no signal	1
pulse	pulse	1
pulse	pulse	1
pulse	pulse	1
pulse	pulse	1
pulse	sine	1
pulse	pulse	1
pulse	pulse	1
pulse	sine	1
pulse	pulse	1
pulse	pulse	1
pulse	vibration	1
pulse	sine	1
pulse	sine	1
pulse	sine	1
pulse	sine	1
pulse	sine	1
sine	pulse	1
sine	pulse	1
sine	pulse	1
sine	pulse	1
sine	pulse	1
sine	pulse	1
sine	sine	1
sine	vibration	1
sine	pulse	1
sine	pulse	1
sine	pulse	1
sine	vibration	1
sine	pulse	1
sine	pulse	1
sine	no signal	1
sine	pulse	1
sine	pulse	1
sine	pulse	1
sine	pulse	1
sine	pulse	1
sine	pulse	1
sine	pulse	1
sine	pulse	1
sine	pulse	1
sine	pulse	1
sine	vibration	1
sine	pulse	1
sine	sine	1
sine	no signal	1
sine	pulse	1
sine	vibration	1
sine	pulse	1
sine	vibration	1
sine	pulse	1
sine	no signal	1
sine	vibration	1
sine	pulse	1
sine	no signal	1
sine	sine	1
sine	pulse	1
sine	no signal	1
sine	pulse	1
sine	pulse	1
sine	pulse	1
sine	no signal	1
sine	pulse	1
sine	pulse	1
sine	pulse	1
sine	pulse	1
sine	pulse	1
sine	pulse	1
sine	pulse	1
sine	vibration	1
sine	pulse	1
sine	vibration	1
sine	vibration	1
sine	pulse	1
sine	vibration	1
sine	pulse	1
sine	pulse	1
sine	no signal	1
sine	pulse	1
sine	pulse	1
sine	pulse	1
no signal	vibration	1
no signal	vibration	1
no signal	vibration	1
no signal	vibration	1
no signal	vibration	1
no signal	vibration	1
no signal	vibration	1
no signal	vibration	1
no signal	vibration	1
no signal	vibration	1
no signal	vibration	1
no signal	vibration	1
no signal	vibration	1
no signal	vibration	1
no signal	vibration	1
no signal	vibration	1
no signal	vibration	1
no signal	vibration	1
no signal	vibration	1
no signal	vibration	1
no signal	vibration	1
no signal	sine	1
no signal	vibration	1
no signal	vibration	1
no signal	vibration	1
no signal	vibration	1
no signal	vibration	1
no signal	vibration	1
no signal	vibration	1
no signal	vibration	1
no signal	vibration	1
no signal	vibration	1
no signal	vibration	1
no signal	vibration	1
no signal	vibration	1
no signal	vibration	1
no signal	pulse	1
no signal	vibration	1
no signal	vibration	1
no signal	vibration	1
no signal	vibration	1
no signal	vibration	1
no signal	vibration	1
no signal	vibration	1
no signal	vibration	1
no signal	sine	1
no signal	vibration	1
no signal	vibration	1
no signal	sine	1
no signal	vibration	1
no signal	vibration	1
no signal	vibration	1
no signal	vibration	1
no signal	vibration	1
no signal	vibration	1
no signal	vibration	1
no signal	vibration	1
no signal	sine	1
no signal	vibration	1
no signal	vibration	1
no signal	vibration	1
no signal	vibration	1
no signal	vibration	1
no signal	sine	1
no signal	sine	1
no signal	vibration	1
no signal	sine	1
no signal	vibration	1
no signal	vibration	1
no signal	vibration	1
no signal	vibration	1
no signal	sine	1
no signal	vibration	1
vibration	no signal	1
vibration	no signal	1
vibration	vibration	1
vibration	no signal	1
vibration	no signal	1
vibration	no signal	1
vibration	no signal	1
vibration	vibration	1
vibration	no signal	1
vibration	no signal	1
vibration	vibration	1
vibration	no signal	1
vibration	vibration	1
vibration	pulse	1
vibration	no signal	1
vibration	no signal	1
vibration	no signal	1
vibration	no signal	1
vibration	no signal	1
vibration	vibration	1
vibration	no signal	1
vibration	vibration	1
vibration	pulse	1
vibration	sine	1
vibration	no signal	1
vibration	no signal	1
vibration	no signal	1
vibration	no signal	1
vibration	no signal	1
vibration	no signal	1
vibration	no signal	1
vibration	no signal	1
vibration	no signal	1
vibration	no signal	1
vibration	no signal	1
vibration	no signal	1
vibration	no signal	1
vibration	no signal	1
vibration	pulse	1
vibration	no signal	1
vibration	no signal	1
vibration	vibration	1
vibration	no signal	1
vibration	no signal	1
vibration	no signal	1
vibration	pulse	1
vibration	no signal	1
vibration	sine	1
vibration	no signal	1
vibration	no signal	1
vibration	no signal	1
vibration	no signal	1
vibration	no signal	1
vibration	no signal	1
vibration	no signal	1
vibration	no signal	1
vibration	no signal	1
vibration	no signal	1
vibration	no signal	1
vibration	no signal	1
vibration	no signal	1
vibration	no signal	1
vibration	vibration	1
vibration	no signal	1
vibration	no signal	1
vibration	no signal	1
vibration	no signal	1
vibration	pulse	1
vibration	no signal	1
vibration	no signal	1
vibration	no signal	1
vibration	pulse	1
vibration	no signal	1
vibration	vibration	1
vibration	no signal	1
vibration	no signal	1
vibration	no signal	1
vibration	no signal	1
vibration	no signal	1
vibration	no signal	1
vibration	pulse	1
vibration	no signal	1
vibration	no signal	1
vibration	no signal	1
vibration	no signal	1
vibration	no signal	1
vibration	no signal	1
vibration	no signal	1
vibration	no signal	1
vibration	no signal	1
pulse	pulse	1
pulse	pulse	1
pulse	pulse	1
pulse	pulse	1
pulse	pulse	1
pulse	pulse	1
pulse	vibration	1
pulse	sine	1
pulse	vibration	1
pulse	pulse	1
pulse	pulse	1
pulse	sine	1
pulse	pulse	1
pulse	sine	1
pulse	sine	1
pulse	no signal	1
pulse	vibration	1
pulse	pulse	1
pulse	pulse	1
pulse	vibration	1
pulse	sine	1
pulse	pulse	1
pulse	vibration	1
pulse	vibration	1
pulse	vibration	1
pulse	pulse	1
pulse	vibration	1
pulse	vibration	1
pulse	sine	1
pulse	no signal	1
pulse	sine	1
pulse	vibration	1
pulse	sine	1
pulse	sine	1
pulse	vibration	1
pulse	sine	1
pulse	sine	1
pulse	vibration	1
pulse	pulse	1
pulse	pulse	1
pulse	vibration	1
pulse	pulse	1
pulse	sine	1
pulse	vibration	1
pulse	pulse	1
pulse	pulse	1
pulse	sine	1
pulse	sine	1
pulse	pulse	1
pulse	sine	1
pulse	pulse	1
pulse	sine	1
pulse	vibration	1
pulse	sine	1
pulse	sine	1
pulse	sine	1
pulse	sine	1
pulse	pulse	1
pulse	vibration	1
pulse	pulse	1
pulse	pulse	1
pulse	pulse	1
pulse	pulse	1
pulse	pulse	1
pulse	sine	1
pulse	sine	1
pulse	pulse	1
pulse	pulse	1
pulse	pulse	1
pulse	pulse	1
pulse	pulse	1
pulse	pulse	1
pulse	pulse	1
pulse	pulse	1
pulse	vibration	1
pulse	sine	1
pulse	pulse	1
pulse	pulse	1
pulse	vibration	1
pulse	no signal	1
pulse	sine	1
pulse	sine	1
pulse	sine	1
pulse	pulse	1
pulse	pulse	1
pulse	pulse	1
pulse	pulse	1
pulse	pulse	1
pulse	pulse	1
pulse	pulse	1
pulse	vibration	1
pulse	pulse	1
pulse	pulse	1
pulse	sine	1
pulse	sine	1
pulse	pulse	1
pulse	pulse	1
pulse	pulse	1
pulse	vibration	1
pulse	sine	1
pulse	sine	1
pulse	sine	1
pulse	sine	1
pulse	sine	1
pulse	sine	1
pulse	sine	1
pulse	pulse	1
pulse	sine	1
pulse	sine	1
pulse	pulse	1
pulse	pulse	1
pulse	sine	1
pulse	vibration	1
pulse	pulse	1
pulse	sine	1
pulse	pulse	1
pulse	sine	1
pulse	pulse	1
pulse	pulse	1
pulse	sine	1
pulse	pulse	1
pulse	pulse	1
pulse	sine	1
pulse	sine	1
pulse	pulse	1
pulse	vibration	1
pulse	pulse	1
pulse	pulse	1
pulse	sine	1
pulse	sine	1
pulse	vibration	1
pulse	sine	1
pulse	sine	1
pulse	sine	1
pulse	pulse	1
pulse	sine	1
pulse	vibration	1
pulse	sine	1
pulse	sine	1
pulse	no signal	1
pulse	pulse	1
pulse	sine	1
pulse	sine	1
pulse	pulse	1
pulse	pulse	1
pulse	pulse	1
pulse	pulse	1
pulse	sine	1
pulse	sine	1
pulse	sine	1
pulse	sine	1
pulse	no signal	1
pulse	sine	1
pulse	pulse	1
pulse	sine	1
pulse	no signal	1
pulse	no signal	1
pulse	sine	1
pulse	sine	1
pulse	pulse	1
pulse	pulse	1
pulse	pulse	1
pulse	pulse	1
pulse	pulse	1
pulse	sine	1
pulse	vibration	1
pulse	pulse	1
pulse	pulse	1
pulse	vibration	1
pulse	pulse	1
pulse	pulse	1
pulse	vibration	1
pulse	sine	1
pulse	sine	1
pulse	pulse	1
pulse	pulse	1
pulse	pulse	1
pulse	vibration	1
pulse	pulse	1
pulse	sine	1
pulse	sine	1
pulse	sine	1
pulse	pulse	1
pulse	sine	1
pulse	sine	1
pulse	vibration	1
pulse	pulse	1
pulse	sine	1
pulse	sine	1
pulse	pulse	1
pulse	sine	1
pulse	vibration	1
pulse	pulse	1
pulse	pulse	1
pulse	pulse	1
pulse	pulse	1
pulse	pulse	1
pulse	pulse	1
pulse	pulse	1
pulse	pulse	1
pulse	pulse	1
pulse	vibration	1
pulse	sine	1
pulse	sine	1
pulse	pulse	1
pulse	no signal	1
pulse	vibration	1
pulse	no signal	1
pulse	no signal	1
pulse	pulse	1
pulse	sine	1
pulse	sine	1
pulse	pulse	1
pulse	sine	1
pulse	sine	1
pulse	sine	1
pulse	pulse	1
pulse	pulse	1
pulse	pulse	1
pulse	pulse	1
pulse	pulse	1
pulse	pulse	1
pulse	pulse	1
pulse	vibration	1
pulse	sine	1
pulse	sine	1
pulse	sine	1
pulse	sine	1
pulse	sine	1
pulse	pulse	1
pulse	pulse	1
pulse	sine	1
pulse	pulse	1
pulse	pulse	1
pulse	pulse	1
pulse	pulse	1
pulse	pulse	1
pulse	pulse	1
pulse	pulse	1
pulse	pulse	1
pulse	pulse	1
pulse	sine	1
pulse	vibration	1
pulse	vibration	1
pulse	pulse	1
pulse	pulse	1
pulse	sine	1
pulse	pulse	1
pulse	sine	1
pulse	sine	1
pulse	pulse	1
pulse	pulse	1
pulse	pulse	1
pulse	sine	1
pulse	pulse	1
pulse	pulse	1
pulse	sine	1
pulse	sine	1
pulse	sine	1
pulse	pulse	1
pulse	vibration	1
pulse	sine	1
pulse	pulse	1
pulse	sine	1
pulse	sine	1
sine	pulse	1
sine	pulse	1
sine	no signal	1
sine	pulse	1
sine	vibration	1
sine	pulse	1
sine	pulse	1
sine	no signal	1
sine	vibration	1
sine	pulse	1
sine	pulse	1
sine	pulse	1
sine	pulse	1
sine	pulse	1
sine	pulse	1
sine	pulse	1
sine	pulse	1
sine	pulse	1
sine	vibration	1
sine	pulse	1
sine	no signal	1
sine	pulse	1
sine	sine	1
sine	vibration	1
sine	pulse	1
sine	no signal	1
sine	pulse	1
sine	sine	1
sine	pulse	1
sine	pulse	1
sine	pulse	1
sine	pulse	1
sine	pulse	1
sine	pulse	1
sine	no signal	1
sine	pulse	1
sine	no signal	1
sine	pulse	1
sine	no signal	1
sine	pulse	1
sine	vibration	1
sine	pulse	1
sine	pulse	1
sine	pulse	1
sine	pulse	1
sine	no signal	1
sine	pulse	1
sine	pulse	1
sine	no signal	1
sine	sine	1
sine	pulse	1
sine	pulse	1
sine	vibration	1
sine	pulse	1
sine	pulse	1
sine	pulse	1
sine	pulse	1
sine	pulse	1
sine	no signal	1
sine	no signal	1
sine	pulse	1
sine	sine	1
sine	pulse	1
sine	vibration	1
sine	no signal	1
sine	vibration	1
sine	no signal	1
sine	sine	1
sine	no signal	1
sine	pulse	1
sine	pulse	1
sine	pulse	1
sine	pulse	1
sine	pulse	1
sine	pulse	1
sine	pulse	1
sine	vibration	1
sine	no signal	1
sine	pulse	1
sine	pulse	1
sine	no signal	1
sine	pulse	1
sine	pulse	1
sine	pulse	1
sine	no signal	1
sine	pulse	1
sine	pulse	1
sine	pulse	1
sine	pulse	1
sine	pulse	1
sine	vibration	1
sine	pulse	1
sine	pulse	1
sine	pulse	1
sine	pulse	1
sine	vibration	1
sine	sine	1
sine	pulse	1
sine	no signal	1
sine	pulse	1
sine	vibration	1
sine	pulse	1
sine	sine	1
sine	pulse	1
sine	sine	1
sine	pulse	1
sine	no signal	1
sine	pulse	1
sine	pulse	1
sine	no signal	1
sine	vibration	1
sine	pulse	1
sine	no signal	1
sine	pulse	1
sine	vibration	1
sine	pulse	1
sine	pulse	1
sine	sine	1
sine	no signal	1
sine	pulse	1
sine	pulse	1
sine	pulse	1
sine	no signal	1
sine	pulse	1
sine	vibration	1
sine	pulse	1
sine	pulse	1
sine	pulse	1
sine	pulse	1
sine	vibration	1
sine	pulse	1
sine	pulse	1
sine	pulse	1
sine	vibration	1
sine	no signal	1
no signal	vibration	1
no signal	vibration	1
no signal	vibration	1
no signal	sine	1
no signal	vibration	1
no signal	pulse	1
no signal	vibration	1
no signal	vibration	1
no signal	vibration	1
no signal	vibration	1
no signal	vibration	1
no signal	vibration	1
no signal	vibration	1
no signal	vibration	1
no signal	vibration	1
no signal	vibration	1
no signal	sine	1
no signal	pulse	1
no signal	vibration	1
no signal	vibration	1
no signal	vibration	1
no signal	vibration	1
no signal	vibration	1
no signal	vibration	1
no signal	vibration	1
no signal	vibration	1
no signal	sine	1
no signal	vibration	1
no signal	vibration	1
no signal	vibration	1
no signal	sine	1
no signal	vibration	1
no signal	vibration	1
no signal	vibration	1
no signal	sine	1
no signal	vibration	1
no signal	sine	1
no signal	vibration	1
no signal	sine	1
no signal	vibration	1
no signal	vibration	1
no signal	vibration	1
no signal	sine	1
no signal	sine	1
no signal	vibration	1
no signal	vibration	1
no signal	vibration	1
no signal	vibration	1
no signal	sine	1
no signal	sine	1
no signal	vibration	1
no signal	vibration	1
no signal	vibration	1
no signal	vibration	1
no signal	sine	1
no signal	sine	1
no signal	vibration	1
no signal	sine	1
no signal	sine	1
no signal	vibration	1
no signal	sine	1
no signal	sine	1
no signal	pulse	1
no signal	sine	1
no signal	vibration	1
no signal	vibration	1
no signal	vibration	1
no signal	vibration	1
no signal	vibration	1
no signal	vibration	1
no signal	vibration	1
no signal	vibration	1
no signal	vibration	1
no signal	vibration	1
no signal	vibration	1
no signal	sine	1
no signal	vibration	1
no signal	pulse	1
no signal	vibration	1
no signal	vibration	1
no signal	pulse	1
no signal	pulse	1
no signal	pulse	1
no signal	sine	1
no signal	vibration	1
no signal	sine	1
no signal	vibration	1
no signal	vibration	1
no signal	vibration	1
no signal	sine	1
no signal	sine	1
no signal	vibration	1
no signal	vibration	1
no signal	vibration	1
no signal	vibration	1
no signal	vibration	1
no signal	vibration	1
no signal	vibration	1
no signal	vibration	1
no signal	sine	1
vibration	no signal	1
vibration	no signal	1
vibration	no signal	1
vibration	vibration	1
vibration	no signal	1
vibration	pulse	1
vibration	no signal	1
vibration	vibration	1
vibration	pulse	1
vibration	no signal	1
vibration	no signal	1
vibration	no signal	1
vibration	pulse	1
vibration	vibration	1
vibration	vibration	1
vibration	no signal	1
vibration	no signal	1
vibration	no signal	1
vibration	pulse	1
vibration	pulse	1
vibration	pulse	1
vibration	no signal	1
vibration	pulse	1
vibration	no signal	1
vibration	pulse	1
vibration	no signal	1
vibration	pulse	1
vibration	pulse	1
vibration	no signal	1
vibration	no signal	1
vibration	no signal	1
vibration	vibration	1
vibration	vibration	1
vibration	pulse	1
vibration	no signal	1
vibration	pulse	1
vibration	no signal	1
vibration	pulse	1
vibration	no signal	1
vibration	no signal	1
vibration	no signal	1
vibration	no signal	1
vibration	no signal	1
vibration	no signal	1
vibration	no signal	1
pulse	pulse	1
pulse	pulse	1
pulse	pulse	1
pulse	pulse	1
pulse	sine	1
pulse	pulse	1
pulse	pulse	1
pulse	pulse	1
pulse	pulse	1
pulse	pulse	1
pulse	pulse	1
pulse	sine	1
pulse	pulse	1
pulse	no signal	1
pulse	pulse	1
pulse	pulse	1
pulse	pulse	1
pulse	pulse	1
pulse	pulse	1
pulse	pulse	1
pulse	pulse	1
pulse	pulse	1
pulse	pulse	1
pulse	sine	1
pulse	pulse	1
pulse	pulse	1
pulse	pulse	1
pulse	pulse	1
pulse	pulse	1
pulse	vibration	1
pulse	pulse	1
pulse	pulse	1
pulse	pulse	1
pulse	vibration	1
pulse	pulse	1
pulse	sine	1
pulse	sine	1
pulse	pulse	1
pulse	pulse	1
pulse	sine	1
pulse	pulse	1
pulse	pulse	1
pulse	sine	1
pulse	sine	1
pulse	sine	1
pulse	sine	1
pulse	sine	1
pulse	pulse	1
pulse	sine	1
pulse	no signal	1
pulse	pulse	1
pulse	pulse	1
pulse	sine	1
pulse	pulse	1
pulse	vibration	1
pulse	sine	1
pulse	pulse	1
pulse	vibration	1
pulse	no signal	1
pulse	pulse	1
pulse	vibration	1
pulse	sine	1
pulse	vibration	1
pulse	pulse	1
pulse	pulse	1
pulse	sine	1
pulse	sine	1
pulse	pulse	1
pulse	pulse	1
pulse	sine	1
pulse	pulse	1
pulse	vibration	1
pulse	pulse	1
pulse	pulse	1
pulse	pulse	1
pulse	pulse	1
pulse	pulse	1
pulse	pulse	1
pulse	pulse	1
pulse	pulse	1
pulse	pulse	1
pulse	sine	1
pulse	sine	1
pulse	pulse	1
pulse	sine	1
pulse	sine	1
pulse	pulse	1
pulse	pulse	1
pulse	sine	1
pulse	pulse	1
pulse	pulse	1
pulse	pulse	1
pulse	pulse	1
pulse	pulse	1
pulse	pulse	1
pulse	pulse	1
pulse	pulse	1
pulse	pulse	1
pulse	pulse	1
pulse	vibration	1
pulse	pulse	1
pulse	pulse	1
pulse	pulse	1
pulse	sine	1
pulse	pulse	1
pulse	pulse	1
pulse	pulse	1
pulse	pulse	1
pulse	pulse	1
pulse	sine	1
pulse	sine	1
pulse	pulse	1
pulse	sine	1
pulse	sine	1
pulse	pulse	1
pulse	sine	1
pulse	pulse	1
pulse	pulse	1
pulse	pulse	1
pulse	pulse	1
pulse	pulse	1
pulse	sine	1
pulse	sine	1
pulse	sine	1
pulse	pulse	1
pulse	sine	1
pulse	sine	1
pulse	sine	1
pulse	sine	1
pulse	pulse	1
pulse	pulse	1
pulse	sine	1
pulse	sine	1
pulse	sine	1
pulse	sine	1
pulse	sine	1
pulse	sine	1
pulse	sine	1
pulse	pulse	1
pulse	pulse	1
pulse	pulse	1
pulse	vibration	1
pulse	pulse	1
pulse	pulse	1
pulse	pulse	1
pulse	sine	1
pulse	sine	1
pulse	pulse	1
pulse	pulse	1
pulse	pulse	1
pulse	pulse	1
pulse	sine	1
pulse	sine	1
pulse	pulse	1
pulse	sine	1
pulse	pulse	1
pulse	vibration	1
pulse	pulse	1
pulse	pulse	1
pulse	pulse	1
pulse	pulse	1
pulse	pulse	1
pulse	vibration	1
pulse	pulse	1
pulse	sine	1
pulse	vibration	1
pulse	pulse	1
pulse	pulse	1
pulse	pulse	1
pulse	pulse	1
pulse	sine	1
pulse	sine	1
pulse	sine	1
pulse	pulse	1
pulse	pulse	1
pulse	pulse	1
pulse	pulse	1
pulse	pulse	1
pulse	sine	1
pulse	sine	1
pulse	pulse	1
pulse	sine	1
pulse	sine	1
pulse	sine	1
pulse	no signal	1
pulse	pulse	1
pulse	pulse	1
pulse	pulse	1
pulse	pulse	1
pulse	sine	1
pulse	pulse	1
pulse	sine	1
pulse	sine	1
pulse	pulse	1
pulse	pulse	1
pulse	sine	1
pulse	sine	1
pulse	pulse	1
pulse	pulse	1
pulse	no signal	1
pulse	pulse	1
pulse	sine	1
pulse	sine	1
pulse	sine	1
pulse	pulse	1
pulse	pulse	1
pulse	pulse	1
pulse	sine	1
pulse	sine	1
pulse	sine	1
pulse	sine	1
pulse	sine	1
pulse	sine	1
pulse	sine	1
pulse	sine	1
pulse	sine	1
pulse	sine	1
pulse	pulse	1
pulse	pulse	1
pulse	sine	1
pulse	no signal	1
pulse	sine	1
pulse	pulse	1
pulse	vibration	1
pulse	pulse	1
pulse	pulse	1
pulse	vibration	1
pulse	vibration	1
pulse	sine	1
pulse	vibration	1
pulse	pulse	1
pulse	pulse	1
pulse	vibration	1
pulse	pulse	1
pulse	sine	1
pulse	sine	1
pulse	no signal	1
pulse	vibration	1
pulse	pulse	1
pulse	sine	1
pulse	sine	1
pulse	vibration	1
pulse	vibration	1
pulse	sine	1
pulse	pulse	1
pulse	vibration	1
pulse	pulse	1
pulse	pulse	1
pulse	pulse	1
pulse	no signal	1
pulse	pulse	1
pulse	sine	1
pulse	sine	1
pulse	sine	1
pulse	pulse	1
pulse	pulse	1
pulse	pulse	1
pulse	vibration	1
pulse	sine	1
pulse	pulse	1
pulse	sine	1
pulse	sine	1
pulse	sine	1
pulse	pulse	1
pulse	sine	1
pulse	sine	1
pulse	pulse	1
pulse	pulse	1
pulse	pulse	1
pulse	sine	1
pulse	sine	1
pulse	sine	1
pulse	sine	1
pulse	sine	1
pulse	sine	1
pulse	no signal	1
pulse	sine	1
pulse	pulse	1
pulse	pulse	1
pulse	pulse	1
pulse	pulse	1
pulse	pulse	1
pulse	sine	1
pulse	sine	1
pulse	pulse	1
pulse	pulse	1
pulse	pulse	1
pulse	sine	1
pulse	sine	1
pulse	sine	1
pulse	sine	1
pulse	sine	1
sine	pulse	1
sine	pulse	1
sine	vibration	1
sine	vibration	1
sine	pulse	1
sine	vibration	1
sine	pulse	1
sine	pulse	1
sine	vibration	1
sine	pulse	1
sine	pulse	1
sine	pulse	1
sine	pulse	1
sine	pulse	1
sine	pulse	1
sine	pulse	1
sine	pulse	1
sine	vibration	1
sine	pulse	1
sine	sine	1
sine	sine	1
sine	pulse	1
sine	pulse	1
sine	pulse	1
sine	pulse	1
sine	sine	1
sine	vibration	1
sine	no signal	1
sine	pulse	1
sine	pulse	1
sine	pulse	1
sine	no signal	1
sine	sine	1
sine	no signal	1
sine	pulse	1
sine	pulse	1
sine	pulse	1
sine	pulse	1
sine	sine	1
sine	pulse	1
sine	pulse	1
sine	vibration	1
sine	pulse	1
sine	pulse	1
sine	sine	1
sine	vibration	1
sine	no signal	1
sine	pulse	1
sine	pulse	1
sine	pulse	1
sine	pulse	1
sine	pulse	1
sine	no signal	1
sine	sine	1
sine	pulse	1
sine	sine	1
sine	no signal	1
sine	pulse	1
sine	pulse	1
sine	no signal	1
sine	pulse	1
sine	pulse	1
sine	pulse	1
sine	sine	1
sine	no signal	1
sine	pulse	1
sine	no signal	1
sine	pulse	1
sine	sine	1
sine	pulse	1
sine	pulse	1
sine	pulse	1
sine	pulse	1
sine	pulse	1
sine	pulse	1
sine	pulse	1
sine	pulse	1
sine	pulse	1
sine	no signal	1
sine	pulse	1
sine	pulse	1
sine	pulse	1
sine	no signal	1
sine	no signal	1
sine	sine	1
sine	pulse	1
sine	no signal	1
sine	pulse	1
sine	pulse	1
sine	pulse	1
sine	pulse	1
sine	pulse	1
sine	pulse	1
sine	pulse	1
sine	no signal	1
sine	vibration	1
sine	pulse	1
sine	sine	1
sine	pulse	1
sine	pulse	1
sine	no signal	1
sine	pulse	1
sine	pulse	1
sine	pulse	1
sine	pulse	1
sine	pulse	1
sine	vibration	1
sine	sine	1
sine	pulse	1
sine	pulse	1
sine	no signal	1
sine	sine	1
sine	no signal	1
sine	pulse	1
sine	pulse	1
sine	no signal	1
sine	pulse	1
sine	pulse	1
sine	pulse	1
sine	pulse	1
sine	pulse	1
sine	pulse	1
sine	pulse	1
sine	pulse	1
sine	pulse	1
sine	pulse	1
sine	pulse	1
sine	pulse	1
sine	no signal	1
sine	pulse	1
sine	no signal	1
no signal	pulse	1
no signal	vibration	1
no signal	vibration	1
no signal	vibration	1
no signal	vibration	1
no signal	vibration	1
no signal	pulse	1
no signal	vibration	1
no signal	vibration	1
no signal	vibration	1
no signal	vibration	1
no signal	vibration	1
no signal	vibration	1
no signal	vibration	1
no signal	vibration	1
no signal	sine	1
no signal	sine	1
no signal	sine	1
no signal	vibration	1
no signal	vibration	1
no signal	sine	1
no signal	sine	1
no signal	sine	1
no signal	vibration	1
no signal	vibration	1
no signal	sine	1
no signal	sine	1
no signal	sine	1
no signal	pulse	1
no signal	pulse	1
no signal	sine	1
no signal	sine	1
no signal	pulse	1
no signal	sine	1
no signal	vibration	1
no signal	vibration	1
no signal	sine	1
no signal	vibration	1
no signal	vibration	1
[truncated: 4,066 more rows]

## Sheet: Fig2C
Unnamed: 0	Noise	Song	Vib
Noise	45.509	20.5797	33.9113
Song	17.1391	67.8344	15.0266
Vib	13.474	3.99811	82.5279

## Sheet: Fig2D
mrot speed	mrot acc	mvel mag	mvel lat	macc mag	macc for	macc lat	mvel for	frot speed	frot acc	fvel mag	fvel lat	facc mag	facc for	facc lat	fvel for	distance	rel angle	rel orient
46.2306	41.9141	53.3467	56.8494	55.0528	46.3628	55.9244	48.9161	42.9563	41.6806	45.5106	45.3191	44.953	37.3444	44.6109	44.0491	48.5716	36.2267	40.3135
45.9312	41.8933	52.5528	57.183	54.4938	42.1752	56.0505	48.8653	42.475	40.4192	45.1583	44.586	43.9983	30.4573	44.2698	43.9832	45.9503	34.1501	39.072
44.6344	40.2633	52.3885	56.8417	54.4998	44.4429	55.79	48.8967	41.3751	39.5919	45.1785	44.4538	44.305	33.9032	43.69	43.7046	46.5395	34.6334	38.7572
44.6834	40.2897	52.8065	56.5744	54.3293	41.4277	55.3619	48.5798	42.0151	39.7917	45.1166	44.5107	44.4822	29.5759	43.9034	43.5084	46.6136	33.8944	39.6558
44.0962	39.2299	53.0747	57.2078	55.4082	43.3061	56.3147	48.8441	41.4735	38.939	45.1205	44.8927	44.6827	28.4947	44.3787	43.5977	46.7562	33.2078	38.5643
45.625	41.3475	52.6699	56.4158	54.5696	47.7753	55.728	48.7877	42.5696	41.3007	45.7915	45.0005	44.9716	41.2035	44.4554	44.2978	48.9735	38.2764	40.303
46.5074	40.5956	53.1354	56.6724	54.7934	36.8074	55.5983	49.7695	42.6943	40.4739	45.7426	45.5281	45.2418	31.0716	45.1514	44.3365	45.2854	33.9826	38.9205
44.5728	39.8359	52.3597	56.3754	54.8167	45.8398	55.5067	48.8409	41.7872	39.5306	45.9596	44.6498	44.7234	32.6174	44.7561	44.2002	46.6789	34.694	38.8915
45.9104	40.4992	52.5677	56.9342	54.7537	40.0727	55.665	49.5901	42.0133	39.1818	46.4399	45.4371	45.1936	31.8651	44.5482	44.6013	46.0224	36.0377	39.0996
45.703	40.8019	52.9487	56.52	54.6734	46.574	55.448	49.3045	42.4227	40.3455	45.6741	44.9046	44.9638	36.7557	44.6543	44.2982	46.9068	34.9714	39.9944

## Sheet: Fig2E
Unnamed: 0	Nothing	Song	Vib
Nothing	43.5308	14.6128	41.8565
Song	39.2769	41.8358	18.8873
Vib	13.764	1.33038	84.9057

## Sheet: Fig2F
Unnamed: 0	mrot speed	mrot acc	mvel mag	mvel lat	macc mag	macc for	macc lat	mvel for	frot speed	frot acc	fvel mag	fvel lat	facc mag	facc for	facc lat	fvel for	distance	rel angle	rel orient
Nothing	17.1676	13.6579	28.3942	43.5308	35.2632	25.6092	39.9343	17.6887	20.1513	14.7131	33.5052	38.6418	39.2777	30.1406	41.0521	28.4135	23.74	42.3664	5.47012
Song	23.9443	14.0989	38.3453	41.8358	46.356	38.6517	49.3082	34.8104	15.7854	12.2863	17.2837	15.2614	18.0381	40.3177	17.3706	12.4827	71.2088	39.5293	73.4611
Vib	95.0564	94.2444	91.6157	84.9057	82.5981	66.1742	77.9738	94.6193	90.5979	93.3771	85.9187	80.8815	76.9388	29.5282	74.9027	91.2769	45.5406	23.1266	39.1403

## Sheet: Fig2GH_S3A
mvel lat Song	mvel lat Noise	mvel lat Vibration	fvel mag Song	fvel mag Noise	fvel mag Vibration	distance Song	distance Noise	distance Vibration	time [seconds]
0.0018287	-0.00560084	0.00377214	-0.00294391	0.0102953	-0.00735136	0.0127335	-0.00825855	-0.0044749	0.02
0.00204718	-0.00599214	0.00394496	-0.00315407	0.0111443	-0.00799022	0.0137139	-0.00889868	-0.00481527	0.04
0.002743	-0.00594455	0.00320155	-0.0031642	0.0120742	-0.00891003	0.0143184	-0.00932369	-0.00499471	0.06
0.00402666	-0.00534905	0.00132239	-0.00292424	0.0130936	-0.0101694	0.0144453	-0.00947453	-0.00497078	0.08
0.00595442	-0.00414783	-0.00180659	-0.0024075	0.0142037	-0.0117962	0.0140385	-0.00931827	-0.00472027	0.1
0.0085849	-0.0022799	-0.006305	-0.0015858	0.0154047	-0.0138189	0.0130381	-0.00881962	-0.00421843	0.12
0.0119783	0.000318478	-0.0122968	-0.000429651	0.0166953	-0.0162657	0.0113802	-0.00794105	-0.00343915	0.14
0.0161957	0.00371297	-0.0199087	0.00109139	0.0180727	-0.0191641	0.00899817	-0.00664305	-0.00235512	0.16
0.021297	0.00797004	-0.029267	0.00300823	0.0195316	-0.0225398	0.00582281	-0.00488455	-0.000938253	0.18
0.0273394	0.0131552	-0.0404945	0.00535138	0.021064	-0.0264154	0.0017839	-0.00262367	0.000839773	0.2
0.0343741	0.0193303	-0.0537043	0.0081499	0.0226581	-0.030808	-0.00318786	0.000181243	0.00300662	0.22
0.0424421	0.0265502	-0.0689923	0.0114296	0.0242976	-0.0357273	-0.00915795	0.00356992	0.00558803	0.24
0.0515686	0.0348573	-0.0864258	0.015211	0.0259602	-0.0411712	-0.0161838	0.00757779	0.008606	0.26
0.0617546	0.0442744	-0.106029	0.0195055	0.0276163	-0.0471218	-0.0243086	0.0122325	0.0120761	0.28
0.0729662	0.0547944	-0.127761	0.0243113	0.0292268	-0.0535381	-0.0335527	0.0175489	0.0160038	0.3
0.0851189	0.066366	-0.151485	0.0296063	0.0307414	-0.0603478	-0.0439008	0.0235218	0.020379	0.32
0.0978714	0.0788989	-0.17677	0.0349309	0.0319887	-0.0669196	-0.0512849	0.0279072	0.0233777	0.34
0.110731	0.0922174	-0.202948	0.0396722	0.0327507	-0.072423	-0.0504709	0.0278159	0.0226551	0.36
0.123219	0.105993	-0.229212	0.043499	0.032877	-0.0763761	-0.039455	0.0221396	0.0173154	0.38
0.134657	0.119711	-0.254368	0.0459866	0.0321897	-0.0781763	-0.0159862	0.00962978	0.00635643	0.4
0.144099	0.132597	-0.276695	0.0465993	0.0304849	-0.0770842	0.0223384	-0.0110526	-0.0112857	0.42
0.150252	0.143508	-0.29376	0.0446779	0.0275421	-0.07222	0.0778367	-0.0412098	-0.036627	0.44
0.151387	0.150802	-0.30219	0.0394461	0.0231493	-0.0625954	0.152222	-0.0818253	-0.0703966	0.46
0.151996	0.157039	-0.309035	0.0315525	0.0189343	-0.0504869	0.235541	-0.127597	-0.107943	0.48
0.181175	0.182084	-0.363259	0.0273063	0.0233245	-0.0506308	0.276771	-0.151076	-0.125696	0.5
0.253301	0.23449	-0.487791	0.030408	0.0413708	-0.0717788	0.238384	-0.132017	-0.106367	0.52
0.378551	0.31891	-0.697461	0.0452239	0.0776991	-0.122923	0.0744236	-0.0454574	-0.0289662	0.54
0.548555	0.427411	-0.975966	0.0763348	0.130803	-0.207138	-0.258538	0.132917	0.125621	0.56
0.676652	0.501575	-1.17823	0.119562	0.173401	-0.292962	-0.701519	0.373708	0.327811	0.58
0.345926	0.249821	-0.595747	0.0763706	0.0910441	-0.167415	-0.513191	0.276545	0.236647	0.6

[truncated: 19 more sheets: Fig2I, Fig3AC, Fig3BC_S4A, Fig3BD_S4A, Fig4B, Fig4C, Fig4DF, Fig4E, Fig4IJ, Fig5ED, Fig5KLMN, FigS2, FigS3B, FigS3C, FigS3D, FigS4D, FigS6AB, FigS6C, FigS6D]
